# Supplementary material for: Transmembrane domain switching controls PINK1 import and fate in mitochondria
Source: EMBO J. 2026 May 26;45(13):4447–68. doi: 10.1038/s44318-026-00789-x (PMC13324151; doi:10.1038/s44318-026-00789-x)
Supplement: Supplementary file 3 — Source data Fig. 2 [file 44318_2026_789_MOESM3_ESM.zip]

Archive with 6 entries (5 files):
- Fig2/
- Fig2/2e.txt
- __MACOSX/Fig2/._2e.txt
- Fig2/2d.txt
- __MACOSX/Fig2/._2d.txt
- Fig2/2c.txt
