# Supplementary material for: Transmembrane domain switching controls PINK1 import and fate in mitochondria
Source: EMBO J. 2026 May 26;45(13):4447–68. doi: 10.1038/s44318-026-00789-x (PMC13324151; doi:10.1038/s44318-026-00789-x)
Supplement: Supplementary file 3 — Source data Fig. 2 [file 44318_2026_789_MOESM3_ESM.zip › Fig2/2e.txt]

Time (min)	i11S	i11S	i11S
0.000000	0.001334	0.001868	0.001718
0.116667	0.001243	0.001492	0.001857
0.233333	0.001173	0.001562	0.001579
0.350000	0.001031	0.001222	0.001648
0.466667	0.001274	0.001574	0.001300
0.583333	0.001001	0.000893	0.001091
0.700000	0.001102	0.001633	0.001114
0.816667	0.001122	0.001339	0.000859
0.933333	0.000687	0.000904	0.001068
1.050000	0.000879	0.000963	0.000975
1.166667	0.000819	0.000928	0.000673
1.283333	0.000849	0.000881	0.000859
1.400000	0.000980	0.001186	0.000580
1.516667	0.001021	0.001116	0.001068
1.633333	0.000697	0.000458	0.000905
1.750000	0.000829	0.000822	0.000580
1.866667	0.000667	0.000564	0.000395
1.983333	0.000829	0.000552	0.000789
2.100000	0.000546	0.000658	0.000557
2.216667	0.000394	0.000435	0.000998
2.333333	0.000728	0.000505	0.000673
2.450000	0.000546	0.000329	0.000627
2.566667	0.000566	0.000446	0.000650
2.683333	0.000536	0.000435	0.000511
2.800000
2.950000	0.002628	0.001668	0.002414
3.066667	0.003740	0.002608	0.003111
3.183333	0.006449	0.003054	0.003413
3.300000	0.008602	0.004569	0.005432
3.416667	0.011058	0.004816	0.005618
3.533333	0.012877	0.006918	0.008474
3.650000	0.015748	0.007964	0.008961
3.766667	0.017588	0.010160	0.010609
3.883333	0.021136	0.012310	0.012977
4.000000	0.024451	0.013661	0.014138
4.116667	0.028454	0.015329	0.014602
4.233333	0.030758	0.018242	0.017458
4.350000	0.035580	0.018018	0.019733
4.466667	0.039168	0.022400	0.021474
4.583333	0.044384	0.024479	0.026582
4.700000	0.046102	0.025700	0.025328
4.816667	0.047618	0.027122	0.029228
4.933333	0.056948	0.031068	0.031851
5.050000	0.057463	0.033793	0.033523
5.166667	0.062113	0.036789	0.035961
5.283333	0.065620	0.038727	0.039164
5.400000	0.072675	0.040911	0.044132
5.516667	0.078669	0.042697	0.048520
5.633333	0.078861	0.046514	0.051538
5.750000	0.084492	0.049416	0.049379
5.866667	0.090283	0.054572	0.055810
5.983333	0.095347	0.057744	0.057435
6.100000	0.098006	0.060304	0.059803
6.216667	0.107568	0.063793	0.063006
6.333333	0.108477	0.066788	0.066257
6.450000	0.115128	0.068855	0.071921
6.566667	0.118221	0.074306	0.075775
6.683333	0.123013	0.074106	0.077934
6.800000	0.126257	0.080449	0.081602
6.916667	0.132089	0.079579	0.083598
7.033333	0.140580	0.087579	0.082995
7.150000	0.144249	0.086604	0.090772
7.266667	0.150152	0.094051	0.096019
7.383333	0.148858	0.100840	0.103610
7.500000	0.159593	0.098491	0.099756
7.616667	0.160998	0.105609	0.109762
7.733333	0.167497	0.108075	0.112780
7.850000	0.177181	0.115640	0.117586
7.966667	0.180344	0.119927	0.124620
8.083333	0.186055	0.123510	0.127174
8.200000	0.195082	0.125976	0.127731
8.316667	0.198549	0.131415	0.136483
8.433333	0.203714	0.131755	0.136994
8.550000	0.208404	0.137429	0.140244
8.666667	0.212720	0.144970	0.147255
8.783333	0.219482	0.145111	0.152037
8.900000	0.220624	0.154049	0.161973
9.016667	0.226507	0.158102	0.163714
9.133333	0.228862	0.159065	0.169309
9.250000	0.238171	0.165079	0.167011
9.366667	0.246894	0.164562	0.179431
9.483333	0.251504	0.177671	0.179315
9.600000	0.252504	0.175944	0.184237
9.716667	0.258892	0.184119	0.191805
9.833333	0.263471	0.182275	0.190505
9.950000	0.270092	0.188266	0.196564
10.066670	0.270951	0.193093	0.195287
10.183330	0.281089	0.200493	0.206245
10.300000	0.290207	0.203876	0.207197
10.416670	0.296989	0.212639	0.213024
10.533330	0.295432	0.217842	0.215601
10.650000	0.299839	0.218195	0.220128
10.766670	0.307632	0.226252	0.223587
10.883330	0.310442	0.237470	0.236262
11.000000	0.315264	0.235591	0.241904
11.116670	0.324179	0.240078	0.244132
11.233330	0.335176	0.240583	0.253256
11.350000	0.336288	0.246514	0.260499
11.466670	0.337845	0.248852	0.266349
11.583330	0.347902	0.252317	0.268810
11.700000	0.357545	0.257802	0.261660
11.816670	0.364530	0.266753	0.272734
11.933330	0.366966	0.273577	0.279071
12.050000	0.366976	0.272626	0.277377
12.166670	0.369028	0.284536	0.278143
12.283330	0.377922	0.278240	0.294324
12.400000	0.386332	0.292007	0.298108
12.516670	0.390729	0.293569	0.298874
12.633330	0.394509	0.305703	0.308485
12.750000	0.398916	0.308416	0.305049
12.866670	0.408084	0.314536	0.317191
12.983330	0.403657	0.314712	0.315798
13.100000	0.410298	0.323427	0.326570
13.216670	0.413603	0.322112	0.328102
13.333330	0.424156	0.333564	0.340801
13.450000	0.436538	0.340541	0.349483
13.566670	0.442370	0.333905	0.357121
13.683330	0.438954	0.343913	0.356286
13.800000	0.439540	0.351324	0.366059
13.916670	0.442330	0.349175	0.363923
14.033330	0.447717	0.349363	0.370958
14.150000	0.455207	0.348963	0.377133
14.266670	0.466568	0.367299	0.376390
14.383330	0.472926	0.377377	0.383610
14.500000	0.479638	0.380666	0.387882
14.616670	0.479173	0.392506	0.391434
14.733330	0.489826	0.404863	0.388973
14.850000	0.494072	0.396535	0.395589
14.966670	0.489372	0.405356	0.405525
15.083330	0.497306	0.399260	0.420197
15.200000	0.504796	0.413320	0.427673
15.316670	0.504857	0.405157	0.424051
15.433330	0.509506	0.423081	0.433453
15.550000	0.518250	0.419545	0.446732
15.666670	0.522333	0.421084	0.440673
15.783330	0.524506	0.443707	0.452908
15.900000	0.524062	0.444294	0.451677
16.016670	0.533695	0.449885	0.454695
16.133330	0.548775	0.452787	0.465003
16.250000	0.546673	0.454455	0.473291
16.366670	0.554072	0.460351	0.463726
16.483330	0.556538	0.460152	0.479164
16.600000	0.562664	0.466729	0.482252
16.716670	0.561784	0.475891	0.487452
16.833330	0.559975	0.474764	0.490238
16.950000	0.576309	0.486286	0.491747
17.066670	0.578048	0.485699	0.497133
17.183330	0.579887	0.487872	0.498665
17.300000	0.579675	0.501333	0.505908
17.416670	0.584325	0.503283	0.504051
17.533330	0.591461	0.510707	0.513616
17.650000	0.590713	0.514947	0.520557
17.766670	0.606885	0.525859	0.513964
17.883330	0.610656	0.519140	0.520441
18.000000	0.618378	0.531415	0.535438
18.116670	0.619985	0.537769	0.538433
18.233330	0.621522	0.541094	0.529495
18.350000	0.628102	0.538686	0.543401
18.466670	0.616791	0.540389	0.547092
18.583330	0.626626	0.550044	0.549414
18.700000	0.634632	0.542409	0.553360
18.816670	0.645841	0.555870	0.559884
18.933330	0.646084	0.562859	0.568775
19.050000	0.648661	0.568051	0.568195
19.166670	0.655444	0.566618	0.571004
19.283330	0.658294	0.573642	0.575020
19.400000	0.663914	0.580678	0.584423
19.516670	0.663287	0.561684	0.600604
19.633330	0.669099	0.575545	0.592478
19.750000	0.682138	0.588982	0.600163
19.866670	0.687364	0.609573	0.609611
19.983330	0.679278	0.613320	0.612467
20.100000	0.684918	0.613015	0.626024
