# Supplementary material for: Transmembrane domain switching controls PINK1 import and fate in mitochondria
Source: EMBO J. 2026 May 26;45(13):4447–68. doi: 10.1038/s44318-026-00789-x (PMC13324151; doi:10.1038/s44318-026-00789-x)
Supplement: Supplementary file 3 — Source data Fig. 2 [file 44318_2026_789_MOESM3_ESM.zip › Fig2/2d.txt]

Time (min)	ACP1	ACP1	ACP1	LDD	LDD	LDD
0.00000000	0.03274634	0.03526716	0.02244582	0.02139384	0.01618748	0.02899746
0.10000000	0.03721830	0.03515963	0.02470875	0.02528363	0.01449626	0.03167732
0.20000000	0.02611051	0.03042867	0.02299627	0.01863857	0.01715390	0.03105889
0.30000000	0.03115951	0.03687998	0.01730836	0.02074554	0.01558347	0.02803546
0.40000000	0.03144802	0.03225655	0.02189538	0.01653160	0.01993235	0.02920360
0.50000000	0.03664127	0.03333176	0.02421947	0.02025932	0.01377144	0.02913489
0.60000000	0.02683180	0.03677246	0.01810344	0.01815235	0.01642909	0.02879131
0.70000000	0.03029397	0.02838576	0.02061102	0.01685575	0.01159700	0.02549303
0.80000000	0.02841863	0.02967602	0.01975477	0.01329011	0.01159700	0.02556174
0.90000000	0.02538923	0.03505211	0.01816460	0.01734198	0.01063059	0.02542431
1.00000000	0.02668754	0.03623485	0.01895969	0.01361426	0.01352984	0.02576788
1.10000000	0.02336963	0.02806319	0.01889853	0.01636953	0.01510027	0.02487460
1.20000000	0.02293686	0.03365433	0.02165074	0.02025932	0.01244262	0.02583660
1.30000000	0.02827437	0.02612780	0.01779764	0.01296596	0.01304663	0.02906617
1.40000000	0.01860915	0.02741806	0.01944897	0.01345219	0.01304663	0.02865389
1.50000000	0.02336963	0.02731054	0.01755300	0.01134522	0.01195941	0.02370645
1.60000000	0.02495646	0.02709550	0.01798112	0.01410049	0.01292583	0.02535560
1.70000000	0.02221558	0.02752559	0.01639096	0.01361426	0.01546267	0.02418745
1.80000000	0.02034024	0.02268710	0.01859273	0.01312804	0.01111380	0.02329417
1.90000000	0.01976321	0.02655789	0.01938781	0.01539708	0.01171781	0.02109531
2.00000000	0.02091726	0.02698798	0.01675792	0.00842788	0.01208021	0.02130145
2.10000000	0.01832064	0.02602028	0.01981593	0.01507293	0.00833535	0.02226345
2.20000000	0.01933044	0.03075124	0.01639096	0.01345219	0.01232182	0.02391260
2.30000000	0.01731084	0.02429993	0.01828692	0.01134522	0.01328823	0.02150759
2.81666667	0.01601253	0.14386419	0.09724485	0.00923825	0.04638802	0.06163678
3.10000000	0.37074045	0.14397171	0.12843660	0.04748784	0.06028026	0.08809180
3.20000000	0.41618141	0.15063807	0.14219766	0.05202593	0.06728678	0.09784924
3.30000000	0.43176116	0.14139119	0.16965863	0.06401945	0.06934042	0.11805126
3.40000000	0.46205513	0.15945486	0.17118763	0.05931929	0.07284368	0.11708926
3.50000000	0.47734637	0.16085264	0.18556030	0.07325770	0.08154144	0.13048856
3.60000000	0.49985046	0.15848716	0.20604899	0.06985413	0.08806475	0.14113928
3.70000000	0.55394683	0.15483142	0.20959629	0.07179903	0.09180962	0.14704872
3.80000000	0.53995390	0.15730442	0.22158371	0.07423015	0.09543368	0.16656360
3.90000000	0.58640465	0.17364774	0.21571232	0.08330632	0.10183619	0.16883117
4.00000000	0.63473074	0.15816459	0.22708813	0.08752026	0.10848031	0.18518519
4.10000000	0.65968720	0.16483095	0.23461085	0.09529984	0.11113796	0.19631691
4.20000000	0.64872367	0.17149730	0.23167515	0.10502431	0.11005074	0.21239607
4.30000000	0.72561264	0.17063712	0.24213356	0.12090762	0.12164774	0.21507593
4.40000000	0.71421634	0.16859421	0.25020672	0.12009724	0.13312394	0.23060537
4.50000000	0.76239817	0.17762604	0.25785175	0.14068071	0.12647983	0.23905724
4.60000000	0.77018805	0.17859374	0.26127673	0.12447326	0.15051945	0.24881468
4.70000000	0.83380538	0.17880878	0.26757624	0.14051864	0.15184827	0.26118326
4.80000000	0.84794256	0.19203397	0.26983917	0.17196110	0.14846581	0.29897616
4.90000000	0.92266768	0.18891583	0.27589404	0.17585089	0.15208988	0.29808287
5.00000000	0.93896872	0.20558171	0.29473141	0.19513776	0.15510993	0.31045145
5.10000000	0.93363121	0.20085075	0.28341675	0.18346840	0.16187485	0.33367691
5.20000000	0.96810863	0.19547466	0.29840102	0.19789303	0.15752597	0.33766234
5.30000000	0.98138028	0.21267815	0.31069424	0.19432739	0.16924378	0.35243592
5.40000000	1.00431714	0.20966754	0.31919552	0.20097245	0.19606185	0.37284409
5.50000000	1.01946412	0.20891489	0.32824724	0.21734198	0.18518966	0.39984883
5.60000000	1.02090669	0.21321576	0.32023524	0.24003241	0.19799468	0.38699924
5.70000000	1.06101013	0.22052725	0.33558648	0.25380875	0.19147137	0.42066928
5.80000000	1.11770313	0.22203255	0.33644272	0.25915721	0.21128292	0.43180100
5.90000000	1.12607003	0.20762463	0.34402659	0.23565640	0.20512201	0.43915344
6.00000000	1.10284466	0.23009669	0.36610546	0.27552674	0.21285335	0.44849859
6.10000000	1.17425187	0.23289226	0.35650329	0.31053485	0.23689297	0.46918161
6.20000000	1.15290183	0.23977365	0.36457645	0.29773096	0.24631554	0.48258091
6.30000000	1.16949139	0.24740770	0.37448442	0.31491086	0.24873158	0.51350237
6.40000000	1.17800255	0.24375196	0.37809287	0.30226904	0.26890553	0.53198653
6.50000000	1.19935258	0.24117144	0.38793968	0.31442464	0.26528147	0.53466639
6.60000000	1.18261877	0.24009622	0.40096682	0.31896272	0.26975115	0.54153783
6.70000000	1.21507659	0.24439709	0.42059927	0.34424635	0.27240879	0.56146499
6.80000000	1.19444785	0.26880454	0.42720458	0.34878444	0.28581783	0.56483199
6.90000000	1.23195466	0.25858997	0.42928403	0.36596434	0.29004590	0.61018347
7.00000000	1.26556654	0.26289084	0.42995679	0.36223663	0.29777724	0.61547447
7.10000000	1.25647835	0.28944873	0.43484962	0.37196110	0.32133366	0.62062805
7.20000000	1.23527257	0.28471777	0.44750979	0.38654781	0.32290408	0.64034907
7.30000000	1.22474181	0.28331999	0.45692848	0.38541329	0.32834018	0.64481550
7.40000000	1.22849249	0.28127707	0.45668384	0.40518639	0.31577676	0.67972239
7.50000000	1.23729217	0.28987882	0.46108738	0.41377634	0.32519932	0.69346526
7.60000000	1.28504123	0.30353409	0.46475699	0.41458671	0.34766852	0.70528413
7.70000000	1.27782838	0.28084699	0.47845690	0.41280389	0.33305146	0.69133512
7.80000000	1.27422196	0.30826505	0.48542917	0.45786062	0.35491665	0.69483955
7.90000000	1.30090950	0.30041596	0.49919023	0.43614263	0.36627205	0.73854188
8.00000000	1.30321761	0.31063053	0.50316565	0.46677472	0.37750664	0.74238989
8.10000000	1.29759159	0.30805001	0.50084156	0.45461912	0.37364098	0.74665018
8.20000000	1.29961119	0.31525397	0.53203331	0.47131280	0.38463397	0.75434618
8.30000000	1.29355239	0.32697385	0.53490784	0.48395462	0.41205605	0.77179963
8.40000000	1.32067271	0.32063006	0.52359319	0.49400324	0.41229766	0.80388923
8.50000000	1.30408315	0.31944732	0.52842485	0.51280389	0.41592172	0.76547791
8.60000000	1.32355785	0.32493093	0.53545828	0.52512156	0.44394781	0.78781007
8.70000000	1.33221327	0.33632824	0.55564117	0.52236629	0.43694129	0.79832337
8.80000000	1.32889536	0.33105968	0.56102328	0.56158833	0.43730370	0.82896997
8.90000000	1.30494870	0.33460790	0.56732279	0.55024311	0.47197391	0.84126984
9.00000000	1.37029711	0.32643624	0.55924963	0.52106969	0.44177338	0.82312925
9.10000000	1.33783929	0.35019856	0.56346969	0.56337115	0.46726262	0.84827871
9.20000000	1.33322307	0.33976894	0.56322505	0.57260940	0.48562455	0.86002886
9.30000000	1.31187303	0.35751004	0.59013557	0.56936791	0.46979947	0.83549784
9.40000000	1.37693293	0.35138130	0.59080834	0.59611021	0.46388016	0.83680341
9.50000000	1.36135318	0.37256310	0.59466144	0.57893031	0.50084561	0.88057445
9.60000000	1.31461391	0.36009057	0.59343823	0.58476499	0.48175888	0.88964475
9.70000000	1.33596395	0.35944544	0.60628189	0.58897893	0.50446968	0.86442658
9.80000000	1.33178050	0.36170339	0.61013499	0.61329011	0.52536845	0.87205387
9.90000000	1.34620619	0.35837022	0.62108268	0.60291734	0.51135540	0.89960833
10.00000000	1.37996233	0.37718654	0.61050195	0.57974068	0.54046871	0.91039648
10.10000000	1.35745824	0.37288566	0.61551709	0.61604538	0.53334139	0.88284203
10.20000000	1.32211528	0.38374537	0.60622073	0.61361426	0.53648224	0.91135848
10.30000000	1.37823125	0.38256263	0.63025672	0.65575365	0.55653540	0.93520236
10.40000000	1.36409406	0.38449802	0.64805436	0.67358185	0.55194491	0.91307634
10.50000000	1.34649471	0.40331434	0.62670942	0.66531605	0.54699203	0.92358964
10.60000000	1.42684585	0.40460460	0.64358966	0.65429498	0.56752839	0.93032364
10.70000000	1.39871574	0.39879842	0.63808524	0.67860616	0.59446726	0.92352092
10.80000000	1.37375928	0.39729312	0.66352791	0.69124797	0.61077555	0.94475366
10.90000000	1.39482080	0.40836786	0.63196921	0.65591572	0.61391640	0.95650381
11.00000000	1.32586596	0.39568029	0.64352850	0.67423015	0.58480309	0.96337525
11.10000000	1.41718063	0.42094792	0.65050077	0.69011345	0.62406378	0.95176252
11.20000000	1.40145662	0.41428156	0.64328386	0.68833063	0.64182170	0.94777709
11.30000000	1.39222417	0.41761474	0.65826813	0.68525122	0.61379560	0.96468082
11.40000000	1.39496506	0.42847444	0.65056193	0.70599676	0.62490940	0.97567512
11.50000000	1.42525902	0.42438861	0.66536272	0.73387358	0.58878956	0.95780939
11.60000000	1.42078706	0.42718418	0.64995033	0.71491086	0.64701619	0.96014567
11.70000000	1.42598031	0.41750722	0.66579085	0.72512156	0.63747282	0.98158455
11.80000000	1.39063735	0.44051689	0.66462880	0.73549433	0.67661271	0.95952725
11.90000000	1.41357421	0.43557088	0.65618868	0.75218801	0.64532496	0.97883598
12.00000000	1.39352249	0.45298942	0.69306833	0.74781199	0.63735202	0.95856524
12.10000000	1.46247733	0.44374254	0.67074483	0.73581848	0.67105581	0.94935752
12.20000000	1.41660360	0.44212971	0.66988858	0.74846029	0.67226383	0.96351268
12.30000000	1.42612457	0.42094792	0.68291572	0.75316045	0.67685431	0.96488696
12.40000000	1.41847894	0.41912004	0.68475053	0.76580227	0.68458565	0.99278499
12.50000000	1.43766512	0.45578498	0.66762565	0.79967585	0.66960619	0.96797911
12.60000000	1.48123073	0.43503327	0.68707462	0.76337115	0.69412902	0.96234453
12.70000000	1.42136408	0.42836692	0.69765535	0.77860616	0.68808891	0.96413111
12.80000000	1.44271412	0.47513891	0.68738043	0.78622366	0.66779415	0.98866213
12.90000000	1.47055572	0.44341997	0.67606577	0.80372771	0.73435612	0.98838727
13.00000000	1.44055026	0.45492481	0.68420009	0.77714749	0.71430297	0.97746169
13.10000000	1.51498687	0.47245087	0.67478141	0.80713128	0.73483933	0.96660482
13.20000000	1.45310062	0.47556900	0.69655447	0.79951378	0.71575260	0.98632584
13.30000000	1.46435267	0.47965483	0.67918495	0.84619125	0.73810099	0.97972927
13.40000000	1.45540873	0.48245039	0.66878770	0.78444084	0.71841024	0.96756682
13.50000000	1.52580614	0.46352655	0.69086656	0.82188006	0.74546992	1.00000000
13.60000000	1.51960309	0.45729029	0.68138672	0.83030794	0.73508094	0.99367828
13.70000000	1.50791828	0.48040748	0.67875683	0.82512156	0.74172505	0.97148354
13.80000000	1.48743378	0.48890170	0.67949075	0.84521880	0.72879923	0.99312856
13.90000000	1.47315234	0.48309553	0.67679970	0.83776337	0.75175163	0.99553357
14.00000000	1.53431730	0.48589109	0.68279340	0.81669368	0.77361682	0.97485055
14.10000000	1.48685676	0.47513891	0.69606519	0.84959481	0.74861078	0.98804370
14.20000000	1.48224053	0.49503045	0.67759478	0.82188006	0.71841024	0.95403010
14.30000000	1.52176695	0.48137518	0.67007207	0.81264182	0.73459773	0.95141895
14.40000000	1.55985079	0.46277390	0.68646302	0.83095624	0.75815414	0.97340754
14.50000000	1.52840277	0.49331010	0.69312949	0.83792545	0.75163083	0.98075998
14.60000000	1.53994333	0.50223441	0.70346558	0.82301459	0.75368446	0.96481825
14.70000000	1.49724326	0.48836409	0.67527069	0.85818476	0.77506644	0.93987494
14.80000000	1.52825851	0.49728841	0.69098888	0.84440843	0.79052911	0.94420394
14.90000000	1.55956228	0.49137471	0.68260992	0.84716370	0.76552307	0.95011338
15.00000000	1.58062380	0.50406228	0.68181484	0.87860616	0.77240879	0.96784168
15.10000000	1.50301354	0.51470694	0.68945987	0.83905997	0.80200532	0.95059438
15.20000000	1.53691393	0.48750392	0.68842015	0.84910859	0.81517275	0.95636638
15.30000000	1.57153561	0.49008444	0.68793087	0.87730956	0.79560280	0.95403010
15.40000000	1.54282847	0.51115872	0.68603490	0.86369530	0.79282435	0.94234866
15.50000000	1.58884645	0.49685832	0.69288485	0.88184765	0.80140130	0.95031952
15.60000000	1.56836195	0.50610519	0.68627954	0.86110211	0.79524040	0.96529925
15.70000000	1.55408051	0.49244992	0.68756391	0.88217180	0.81468954	0.94166151
15.80000000	1.58956773	0.50933085	0.66664709	0.87941653	0.77820730	0.92661307
15.90000000	1.55234943	0.50137423	0.68634070	0.90940032	0.80744141	0.94358552
16.00000000	1.58365319	0.53266308	0.69343529	0.90956240	0.81179029	0.95966467
16.10000000	1.56836195	0.48298800	0.71410747	0.91491086	0.80683740	0.93568336
16.20000000	1.61582250	0.52309364	0.67716666	0.89611021	0.81541435	0.92833093
16.30000000	1.59793464	0.51255650	0.68621838	0.89886548	0.81625997	0.92894936
16.40000000	1.59577078	0.52309364	0.67545417	0.88508914	0.78642184	0.92517007
16.50000000	1.60558026	0.51449190	0.68854247	0.87974068	0.81867601	0.95499210
16.60000000	1.62721880	0.51954542	0.69282369	0.89546191	0.79294516	0.92269635
16.70000000	1.62375664	0.51879277	0.69961248	0.88735818	0.83293066	0.93671408
16.80000000	1.62851712	0.53416839	0.67753362	0.90599676	0.81589756	0.91884835
16.90000000	1.59072179	0.50879324	0.69728839	0.93970827	0.81360232	0.93705765
17.00000000	1.58322042	0.50330963	0.70205889	0.92123177	0.84839333	0.91527520
17.10000000	1.60312789	0.52277108	0.67563765	0.90307942	0.83498430	0.94406652
17.20000000	1.66890907	0.54051218	0.69215093	0.97811994	0.82217927	0.93382808
17.30000000	1.64525093	0.52427638	0.69630983	0.88638574	0.82568253	0.92668178
17.40000000	1.61827487	0.53674891	0.71037669	0.93549433	0.84331964	0.90785405
17.50000000	1.56706364	0.53180291	0.69160048	0.89319287	0.85443344	0.91094620
17.60000000	1.63298908	0.54739357	0.67380284	0.92755267	0.85697028	0.89308046
17.70000000	1.65231952	0.54535066	0.69367993	0.92755267	0.85153419	0.91170205
17.80000000	1.64222153	0.53223300	0.67802290	0.93047002	0.83607151	0.91630592
17.90000000	1.66833204	0.53728652	0.70621779	0.93144246	0.84162841	0.92894936
18.00000000	1.64063470	0.55287719	0.67857334	0.95072934	0.87327857	0.89294304
18.10000000	1.64207727	0.53470600	0.70634011	0.94975689	0.84899734	0.90084519
18.20000000	1.65780128	0.53556617	0.70328210	0.92074554	0.83389708	0.91534392
18.30000000	1.66501413	0.54255509	0.69086656	0.93306321	0.81940082	0.90489933
18.40000000	1.65982088	0.56631741	0.70419950	0.94829822	0.87895627	0.89576032
18.50000000	1.64683775	0.53535113	0.69117236	0.94473258	0.83800435	0.89892118
18.60000000	1.67857429	0.53857678	0.70609547	0.92901135	0.87339937	0.89486704
18.70000000	1.66674522	0.54954401	0.68517866	0.91361426	0.87327857	0.89857761
18.80000000	1.63284483	0.56438202	0.70095801	0.94197731	0.85660788	0.87590188
18.90000000	1.68607565	0.56663998	0.70303746	0.91944895	0.84501087	0.89727204
19.00000000	1.63500868	0.55621036	0.69355761	0.96126418	0.86482242	0.89232461
19.10000000	1.65751277	0.56018867	0.68884827	0.91863857	0.86421841	0.89459218
19.20000000	1.69732770	0.56126389	0.70517807	0.97082658	0.86373520	0.90070776
19.30000000	1.68737397	0.54234005	0.69465850	0.91944895	0.90227108	0.88208617
19.40000000	1.65765703	0.56223158	0.71319006	0.92301459	0.89091568	0.88710232
19.50000000	1.67597767	0.57201607	0.69979596	0.91685575	0.86542643	0.87480245
19.60000000	1.70035710	0.55857584	0.70340442	0.94894652	0.87001691	0.90304405
19.70000000	1.71766793	0.55588780	0.70713520	0.95072934	0.87412418	0.88964475
19.80000000	1.71622536	0.56008115	0.71319006	0.92366288	0.88076830	0.89253075
19.90000000	1.74550953	0.55459753	0.72951986	0.93743922	0.86119836	0.89988319
20.00000000	1.69833750	0.59470317	0.69624867	0.93500810	0.88113071	0.89885247
20.10000000	1.74132608	0.58072534	0.70835840	0.91863857	0.88004349	0.86346458
20.20000000	1.69271148	0.56405945	0.69264021	0.92787682	0.88125151	0.87136673
20.30000000	1.68131517	0.58889699	0.72218063	0.90826580	0.91145204	0.86676287
20.40000000	1.71838922	0.55771567	0.70126381	0.94927066	0.91169365	0.88236103
20.50000000	1.71737942	0.55879089	0.71893913	0.93565640	0.91616332	0.86002886
20.60000000	1.72213990	0.58878947	0.71104945	0.96110211	0.87907707	0.87624545
20.70000000	1.70728143	0.57352137	0.70952045	0.93970827	0.90190867	0.87267230
20.80000000	1.80003867	0.56975811	0.71306774	0.94910859	0.90964001	0.88304817
20.90000000	1.74464399	0.59330539	0.71465791	0.93711507	0.89369413	0.86270872
21.00000000	1.74897170	0.57771472	0.70578967	0.90226904	0.89043247	0.86793101
21.10000000	1.70223244	0.60158457	0.69527010	0.92139384	0.86760087	0.87521473
21.20000000	1.74623082	0.56793024	0.71325123	0.88622366	0.87811065	0.85934172
21.30000000	1.69040336	0.58190808	0.72224179	0.89886548	0.90021744	0.88579674
21.40000000	1.74392271	0.59244521	0.72701229	0.90324149	0.89913022	0.87535216
21.50000000	1.74882744	0.57319881	0.72468820	0.95461912	0.88547958	0.86854944
21.60000000	1.74074905	0.58384347	0.71007089	0.92658023	0.87170814	0.85109599
21.70000000	1.75243387	0.59610096	0.73111003	0.98136143	0.90939841	0.87748231
21.80000000	1.76844639	0.60706818	0.72199715	0.95688817	0.88487557	0.87061087
21.90000000	1.72185139	0.59534830	0.71881681	0.95672609	0.88233873	0.84724799
22.00000000	1.79109474	0.58169303	0.71288426	0.96061588	0.89683498	0.85411943
22.10000000	1.73598857	0.59545582	0.69893972	0.94943274	0.89985504	0.87542088
22.20000000	1.79542245	0.58986469	0.72107974	0.96466775	0.88668761	0.86243386
22.30000000	1.75156833	0.60050935	0.71184454	0.92852512	0.89453974	0.85116471
22.40000000	1.77147579	0.59491822	0.73673677	0.91102107	0.89296932	0.84394970
22.50000000	1.77508221	0.61513232	0.72615604	0.94764992	0.88874124	0.85590600
22.60000000	1.81100220	0.58405851	0.71031553	0.92220421	0.89925103	0.87109187
22.70000000	1.76960045	0.58104790	0.72046814	0.96272285	0.90794878	0.85679929
22.80000000	1.74204736	0.59674609	0.72646185	0.95542950	0.91072723	0.85143957
22.90000000	1.78431466	0.60491774	0.71948957	0.91426256	0.90408311	0.83982684
23.00000000	1.75156833	0.58298329	0.72560560	0.94440843	0.88922445	0.86690030
23.10000000	1.81648397	0.60255226	0.71973422	0.96191248	0.90927760	0.85178314
23.20000000	1.74940447	0.60513279	0.73098771	0.95705024	0.94708867	0.84106370
23.30000000	1.82701473	0.60728322	0.73600285	0.93338736	0.89961343	0.84065141
23.40000000	1.76902342	0.60104696	0.73000914	0.94262561	0.91507611	0.84951556
23.50000000	1.75171258	0.59792883	0.75147640	0.94181524	0.90637835	0.83694084
23.60000000	1.75604029	0.58233816	0.76144553	0.95413290	0.89188210	0.83522298
23.70000000	1.76613828	0.59620848	0.73502429	0.96191248	0.88668761	0.84910328
23.80000000	1.76642680	0.62491680	0.73808230	0.94262561	0.91616332	0.84862228
23.90000000	1.75387644	0.59050982	0.72211947	0.93338736	0.91241846	0.84044527
24.00000000	1.78402615	0.59481069	0.74169076	0.94700162	0.91447209	0.84415584
24.10000000	1.76729234	0.60362748	0.73991711	0.95056726	0.89635178	0.83989555
24.20000000	1.80537618	0.58309082	0.73361760	0.96628849	0.90734477	0.86435786
24.30000000	1.82210999	0.60050935	0.74866303	0.96515397	0.91990819	0.85466914
24.40000000	1.80595321	0.63255085	0.74334208	0.97779579	0.91568012	0.85226414
24.50000000	1.81460863	0.60448766	0.73704258	0.93760130	0.91302247	0.83907098
24.60000000	1.77378390	0.60610048	0.75869332	0.97277147	0.93138439	0.83694084
24.70000000	1.85197119	0.62136858	0.73979479	0.91831442	0.95264557	0.84422456
24.80000000	1.76397443	0.61932567	0.73924435	0.93808752	0.95965209	0.82883254
24.90000000	1.82153296	0.61749780	0.76083393	0.93079417	0.91435129	0.82450354
25.00000000	1.83610292	0.61921815	0.73912203	0.96871961	0.93597487	0.85824229
25.10000000	1.82903433	0.62373406	0.73808230	0.93987034	0.93053878	0.84291899
25.20000000	1.85846275	0.63018537	0.75031436	0.92609400	0.94962551	0.83900227
25.30000000	1.86120364	0.61577745	0.75893796	0.96985413	0.94189418	0.84010170
25.40000000	1.74594230	0.64072251	0.75410629	0.97228525	0.92788113	0.83886484
25.50000000	1.79801908	0.63652916	0.76756156	0.98573744	0.96508819	0.82828283
25.60000000	1.81821505	0.63803446	0.75783707	0.97471637	0.92147862	0.83508555
25.70000000	1.79989442	0.62824998	0.75759243	0.94473258	0.94708867	0.84759156
25.80000000	1.85673167	0.63814199	0.76652183	0.95299838	0.94249819	0.84759156
25.90000000	1.79917313	0.60395005	0.74933579	1.00000000	0.94225658	0.82560297
26.00000000	1.79643225	0.61943319	0.76878476	0.95915721	0.95965209	0.82065553
26.10000000	1.82052317	0.62470176	0.73936667	0.96823339	0.94684706	0.83968941
26.20000000	1.81489714	0.61523984	0.78089450	0.95251216	0.94249819	0.82594654
26.30000000	1.87216717	0.62040089	0.75698083	0.96564019	0.91519691	0.80546966
26.40000000	1.83942083	0.63104555	0.77251554	0.94213938	0.95916888	0.82773311
26.50000000	1.81980188	0.59502574	0.76126205	0.99692058	0.93984054	0.81996839
26.60000000	1.79816333	0.59739122	0.76285222	0.93354943	0.91483450	0.83295540
26.70000000	1.85673167	0.61233675	0.75612458	0.92171799	0.92896835	0.83213083
26.80000000	1.88428475	0.64738886	0.75373933	0.93727715	0.99093984	0.81103553
26.90000000	1.84807625	0.63244333	0.74682822	0.96337115	0.93984054	0.82690854
27.00000000	1.84980733	0.61276684	0.75704199	0.95526742	0.94527664	0.81536453
27.10000000	1.86812797	0.62115354	0.75380049	0.94943274	0.96665861	0.81302824
27.20000000	1.86495432	0.61158410	0.77141465	0.95494327	0.94672626	0.79880437
27.30000000	1.84071914	0.62771237	0.78743865	0.95089141	0.97076589	0.81976225
27.40000000	1.87202291	0.63910968	0.77239322	0.93954619	0.94527664	0.82450354
27.50000000	1.83321778	0.64502338	0.77337178	0.91004862	0.90819038	0.81983096
27.60000000	1.86509857	0.63986234	0.77288250	0.91799028	0.98393332	0.82477840
27.70000000	1.85673167	0.62771237	0.77447267	0.95964344	0.96073931	0.83103140
27.80000000	1.86524283	0.64932426	0.77869273	0.95478120	0.98139647	0.82656497
27.90000000	1.88558307	0.65093708	0.74425949	0.95688817	0.94394781	0.81069195
28.00000000	1.87101311	0.65760344	0.77685792	0.93565640	0.93512926	0.82704597
28.10000000	1.89236314	0.64007738	0.76535979	0.98816856	0.95723605	0.81062324
28.20000000	1.89611383	0.63115307	0.79318772	0.96304700	0.97559797	0.82058682
28.30000000	1.88630435	0.63480881	0.79068014	0.97828201	0.95687364	0.79619322
28.40000000	1.88457327	0.62394911	0.78211770	0.94894652	0.98586615	0.80986738
28.50000000	1.84547962	0.62685220	0.78058870	0.92366288	0.95445760	0.80430152
28.60000000	1.92467671	0.65115213	0.78321859	0.96936791	0.97088669	0.80945510
28.70000000	1.87317697	0.65760344	0.78425831	0.93533225	1.00000000	0.80382052
28.80000000	1.87851447	0.64007738	0.77129233	0.93225284	0.97801401	0.81007352
28.90000000	1.83913232	0.67082862	0.79740778	0.93257699	0.96158492	0.80148423
29.00000000	1.86322323	0.65330256	0.77857041	0.96645057	0.97958444	0.83529169
29.10000000	1.94155478	0.65921626	0.80609254	0.93905997	0.97994685	0.82635883
29.20000000	1.91530001	0.66577509	0.76731692	0.92171799	0.93706209	0.82766440
29.30000000	1.89380571	0.64459330	0.78401367	0.94473258	0.96267214	0.81467739
29.40000000	1.86481006	0.62384158	0.80566441	0.93257699	0.99154385	0.81928125
29.50000000	1.89871045	0.62588450	0.79006854	0.96434360	0.95216236	0.81234110
29.60000000	1.92929293	0.67351666	0.79061898	0.93630470	0.98200048	0.81240981
29.70000000	1.87144588	0.64061499	0.77386107	0.96369530	0.97088669	0.81598296
29.80000000	1.84403705	0.65298000	0.76780620	0.94635332	0.97438995	0.83295540
29.90000000	1.85110565	0.66523748	0.78664357	0.91491086	0.98127567	0.81687625
30.00000000	1.91558852	0.66771049	0.79324888	0.93079417	0.99238947	0.80519481
30.10000000	1.91789663	0.64007738	0.77710256	0.93419773	0.96847065	0.81770082
30.20000000	1.91342466	0.64814152	0.76511515	0.94651540	0.96834984	0.79186422
30.30000000	1.90707736	0.62781989	0.77740836	0.92593193	0.94334380	0.83460455
30.40000000	1.91284764	0.66072157	0.80211712	0.94343598	0.96460498	0.79371951
30.50000000	1.93910241	0.66201183	0.78132262	0.93160454	0.96049770	0.79523122
