# Supplementary material for: Transmembrane domain switching controls PINK1 import and fate in mitochondria
Source: EMBO J. 2026 May 26;45(13):4447–68. doi: 10.1038/s44318-026-00789-x (PMC13324151; doi:10.1038/s44318-026-00789-x)
Supplement: Supplementary file 4 — Source data Fig. 3 [file 44318_2026_789_MOESM4_ESM.zip]

Archive with 7 entries (6 files):
- Fig3/
- Fig3/.DS_Store
- __MACOSX/Fig3/._.DS_Store
- Fig3/3b.txt
- __MACOSX/Fig3/._3b.txt
- Fig3/3c.txt
- __MACOSX/Fig3/._3c.txt
