# Supplementary material for: Transmembrane domain switching controls PINK1 import and fate in mitochondria
Source: EMBO J. 2026 May 26;45(13):4447–68. doi: 10.1038/s44318-026-00789-x (PMC13324151; doi:10.1038/s44318-026-00789-x)
Supplement: Supplementary file 4 — Source data Fig. 3 [file 44318_2026_789_MOESM4_ESM.zip › Fig3/3b.txt]

Time (min)	LDD	LDD	LDD	LDD	LDD	LDD	DLD	DLD	DLD	DLD	DLD	DLD	DDL	DDL	DDL	DDL	DDL	DDL
0.000000000	0.00157109	0.00205474	0.00076274	0.00291586	0.00187168	0.00038120	0.00171233	0.00198531	0.00072459	0.00283025	0.00191458	0.00013168	0.00120053	0.00143163	0.00086569	0.00195789	0.00150056	0.00053789
0.083333333	0.00152390	0.00198700	0.00069918	0.00225397	0.00182663	0.00025413	0.00168049	0.00199763	0.00085633	0.00283025	0.00187495	0.00039505	0.00123635	0.00139139	0.00049914	0.00200179	0.00147353	0.00007016
0.166666667	0.00154731	0.00200067	0.00069918	0.00230764	0.00175924	0.00031766	0.00166571	0.00192804	0.00075752	0.00243475	0.00189928	0.00046089	0.00115529	0.00139926	0.00065512	0.00167694	0.00143813	0.00011693
0.250000000	0.00149134	0.00195314	0.00060384	0.00220031	0.00176416	0.00019060	0.00159292	0.00187386	0.00085633	0.00259542	0.00185416	0.00036213	0.00121103	0.00143571	0.00056153	0.00213349	0.00139828	0.00009355
0.333333333	0.00154402	0.00193293	0.00066740	0.00166365	0.00176000	0.00031766	0.00164865	0.00180612	0.00111981	0.00304035	0.00180865	0.00016460	0.00118464	0.00139605	0.00069411	0.00224763	0.00141500	0.00042096
0.416666667	0.00162157	0.00180993	0.00028603	0.00236131	0.00170813	0.00015883	0.00157852	0.00188802	0.00098807	0.00266958	0.00183337	0.00036213	0.00114209	0.00132139	0.00054593	0.00168572	0.00138183	0.00018709
0.500000000	0.00150451	0.00196918	0.00108055	0.00194987	0.00178612	0.00041296	0.00155350	0.00193728	0.00082339	0.00219993	0.00174195	0.00059257	0.00110628	0.00133714	0.00057713	0.00187009	0.00131355	0.00011693
0.583333333	0.00149244	0.00188183	0.00076274	0.00250442	0.00171873	0.00022237	0.00153340	0.00185661	0.00062578	0.00226172	0.00179217	0.00032921	0.00109416	0.00133393	0.00072531	0.00165060	0.00134031	0.00016371
0.675000000	0.00150854	0.00191214	0.00044493	0.00160998	0.00156465	0.00028590	0.00155425	0.00179565	0.00042816	0.00227408	0.00173371	0.00046089	0.00106588	0.00135085	0.00051474	0.00143989	0.00130853	0.00023387
0.758333333	0.00142331	0.00178498	0.00076274	0.00173520	0.00164264	0.00031766	0.00156070	0.00182274	0.00062578	0.00224937	0.00172901	0.00023045	0.00105861	0.00127998	0.00062392	0.00158914	0.00131689	0.00007016
0.841666667	0.00141526	0.00172615	0.00063562	0.00196776	0.00153437	0.00050826	0.00148640	0.00162323	0.00075752	0.00237296	0.00173764	0.00055965	0.00100421	0.00125490	0.00041335	0.00144866	0.00130268	0.00028064
0.925000000	0.00141489	0.00173328	0.00073096	0.00194987	0.00158888	0.00041296	0.00150194	0.00173038	0.00049404	0.00192803	0.00167173	0.00039505	0.00097863	0.00118666	0.00043675	0.00213349	0.00124499	0.00011693
1.008333333	0.00134539	0.00168753	0.00092165	0.00196776	0.00160743	0.00012707	0.00138556	0.00175993	0.00072459	0.00179208	0.00159993	0.00019752	0.00099775	0.00121728	0.00070971	0.00190521	0.00125084	0.00030403
1.091666667	0.00139477	0.00163405	0.00060384	0.00173520	0.00151127	0.00031766	0.00145531	0.00163801	0.00098807	0.00202690	0.00166819	0.00039505	0.00098078	0.00113679	0.00040555	0.00144866	0.00122882	0.00021048
1.175000000	0.00138782	0.00165247	0.00041315	0.00127010	0.00141852	0.00063533	0.00142688	0.00160537	0.00088926	0.00190331	0.00153402	0.00009876	0.00097324	0.00117091	0.00040555	0.00184376	0.00116137	0.00014032
1.258333333	0.00123090	0.00156512	0.00034959	0.00182465	0.00143821	0.00022237	0.00139276	0.00148344	0.00062578	0.00180444	0.00153559	0.00029629	0.00097540	0.00112804	0.00051474	0.00109747	0.00116723	0.00023387
1.341666667	0.00132088	0.00164237	0.00054027	0.00143110	0.00142836	0.00015883	0.00140755	0.00151177	0.00072459	0.00160669	0.00154108	0.00023045	0.00087549	0.00113766	0.00038995	0.00165060	0.00112459	0.00009355
1.425000000	0.00133661	0.00150689	0.00028603	0.00157420	0.00139619	0.00047650	0.00139845	0.00139662	0.00029642	0.00185387	0.00153480	0.00029629	0.00090565	0.00111521	0.00037435	0.00147500	0.00109058	0.00023387
1.508333333	0.00123748	0.00150986	0.00044493	0.00169943	0.00137423	0.00054003	0.00137457	0.00144034	0.00032936	0.00189095	0.00145555	0.00042797	0.00087872	0.00111025	0.00041335	0.00127307	0.00107860	0.00023387
1.591666667	0.00118334	0.00148550	0.00044493	0.00119854	0.00131858	0.00031766	0.00126956	0.00139046	0.00082339	0.00207634	0.00140416	0.00055965	0.00083402	0.00104784	0.00028856	0.00151012	0.00108640	0.00025725
2.955555556	0.01331199	0.02183269	0.00997920	0.00372085	0.00818593	0.12779662	0.00675532	0.00481488	0.02447125	0.00820648	0.00340819	0.02584285	0.00516514	0.01010949	0.01739187	0.02801630	0.01291364	0.02125837
3.038888889	0.01568855	0.02405381	0.01201317	0.00452584	0.00938526	0.13468995	0.00822125	0.00528226	0.03188178	0.01109852	0.00395235	0.03529112	0.00665921	0.01145830	0.01723589	0.02972836	0.01449335	0.02338654
3.127777778	0.01848651	0.02757445	0.01630359	0.00547394	0.01092114	0.15340042	0.00965647	0.00608403	0.03329802	0.01268049	0.00450985	0.03874781	0.00865013	0.01279048	0.02002795	0.03042196	0.01606415	0.02633325
3.211111111	0.02132764	0.03020854	0.02374032	0.00558127	0.01243695	0.17010959	0.01117850	0.00663885	0.04288232	0.01316250	0.00518584	0.04523321	0.01074931	0.01441401	0.02205570	0.03396022	0.01764442	0.02708162
3.294444444	0.02439592	0.03351051	0.02488443	0.00642204	0.01419165	0.18071960	0.01314937	0.00753052	0.05088570	0.01663542	0.00587399	0.04638544	0.01313826	0.01620668	0.02486335	0.03836767	0.01906611	0.02953721
3.377777778	0.02794376	0.03725872	0.03019184	0.00903379	0.01632000	0.19495100	0.01538105	0.00819989	0.06093110	0.01757471	0.00692113	0.05240995	0.01545988	0.01796232	0.02658694	0.04101039	0.02079382	0.03255407
3.461111111	0.03143270	0.04056901	0.03705651	0.00926634	0.01813792	0.20753053	0.01737315	0.00917284	0.06560797	0.02045440	0.00756847	0.05655797	0.01805753	0.01999734	0.02954278	0.04503153	0.02257588	0.03381694
3.547222222	0.03500103	0.04459947	0.04032994	0.01023233	0.02029504	0.21922060	0.02021403	0.00977939	0.06949439	0.02356890	0.00872781	0.06054139	0.02126110	0.02215310	0.03355149	0.04608511	0.02436379	0.03260084
3.633333333	0.03907671	0.04850336	0.05002310	0.01366696	0.02258352	0.23027534	0.02290971	0.01137060	0.08530354	0.02599130	0.00993659	0.06877160	0.02422096	0.02438556	0.03405063	0.05303870	0.02608481	0.03664672
3.719444444	0.04311837	0.05293788	0.04716282	0.01341652	0.02530283	0.23808990	0.02601291	0.01210031	0.09528306	0.02859908	0.01088289	0.07002259	0.02684581	0.02662064	0.03723264	0.05749883	0.02809150	0.03809668
3.802777778	0.04745596	0.05757086	0.06257655	0.01835380	0.02770678	0.25130476	0.02930073	0.01352587	0.10190314	0.03243041	0.01241573	0.07647507	0.03032057	0.02899367	0.03975953	0.05936892	0.02962690	0.03858780
3.891666667	0.05162784	0.06169342	0.06712122	0.01985645	0.03039088	0.26483729	0.03296877	0.01493172	0.11856862	0.03475393	0.01380262	0.08500157	0.03353141	0.03137982	0.04177948	0.06335495	0.03214084	0.04492555
3.975000000	0.05586118	0.06587421	0.07217438	0.02082244	0.03369281	0.28634321	0.03680588	0.01637268	0.12943741	0.03828865	0.01555086	0.08878746	0.03722861	0.03401940	0.04605336	0.06699856	0.03404804	0.04172160
4.058333333	0.06040178	0.07200932	0.07789494	0.02672570	0.03676192	0.29606376	0.04046028	0.01774774	0.13460832	0.04392442	0.01710606	0.09059811	0.04043083	0.03645425	0.05040522	0.07015050	0.03605055	0.04476185
4.141666667	0.06564947	0.07693583	0.09127469	0.02672570	0.03951795	0.30654670	0.04468330	0.01939683	0.15087857	0.04666816	0.01903712	0.09691890	0.04392956	0.03928339	0.05198843	0.07279322	0.03816929	0.04581424
4.225000000	0.07014105	0.08245120	0.09925169	0.03205653	0.04312880	0.31436126	0.04878464	0.02137907	0.16286717	0.05048713	0.02098700	0.10409564	0.04734049	0.04235488	0.05504565	0.08150277	0.04015202	0.04717066
4.311111111	0.07525193	0.08745555	0.11374377	0.03753047	0.04667226	0.33901206	0.05367788	0.02310636	0.17554743	0.05255111	0.02281802	0.11117362	0.05115537	0.04521814	0.05938192	0.08368016	0.04213140	0.04773194
4.397222222	0.08043012	0.09349203	0.11962323	0.03670759	0.05053411	0.33107044	0.05883801	0.02508121	0.19046731	0.05730938	0.02497663	0.10979095	0.05454072	0.04851302	0.05868001	0.08707793	0.04453023	0.05392937
4.483333333	0.08566902	0.09901750	0.13026982	0.04318330	0.05503385	0.34711252	0.06409594	0.02703081	0.21345645	0.06351368	0.02722155	0.11380729	0.05827131	0.05145007	0.06342963	0.09089714	0.04655783	0.05138024
4.566666667	0.09089074	0.10596310	0.14539752	0.04579505	0.05869922	0.34406293	0.06892891	0.02899457	0.22435818	0.06676413	0.02975523	0.12068774	0.06187156	0.05459214	0.06654924	0.09581382	0.04888030	0.05577691
4.655555556	0.09670174	0.11208396	0.15776028	0.05160887	0.06279767	0.35530827	0.07467700	0.03158767	0.23529284	0.07222688	0.03220848	0.12809492	0.06553752	0.05771029	0.06986384	0.10129241	0.05133711	0.05563659
4.738888889	0.10193333	0.11891191	0.16405290	0.05767314	0.06728947	0.36664891	0.08056459	0.03383284	0.25182658	0.07578632	0.03536204	0.13862959	0.06937771	0.06096609	0.07086212	0.10710463	0.05395557	0.05706317
4.822222222	0.10731709	0.12589495	0.17930772	0.05894323	0.07246951	0.36763368	0.08667433	0.03669751	0.26098271	0.08470962	0.03776939	0.13978182	0.07277760	0.06475500	0.07430149	0.10838648	0.05594471	0.06267594
4.905555556	0.11316870	0.13233073	0.19046281	0.06389840	0.07665201	0.38805953	0.09285533	0.03938544	0.28314845	0.08814547	0.04121445	0.14913133	0.07682327	0.06764392	0.07732752	0.11390897	0.05843942	0.05713333
4.988888889	0.11905836	0.13948965	0.20470064	0.06726148	0.08226439	0.38875840	0.09942035	0.04243115	0.29121771	0.09320036	0.04446963	0.14804494	0.08021212	0.07115928	0.07721054	0.11925586	0.06078976	0.06155339
5.075000000	0.12544732	0.14714295	0.21617354	0.07261019	0.08714649	0.39412693	0.10574427	0.04539311	0.30771851	0.09994846	0.04749176	0.14718900	0.08437574	0.07509401	0.08100087	0.12569144	0.06308241	0.06471057
5.161111111	0.13160291	0.15407013	0.23508316	0.07708237	0.09256163	0.41035962	0.11311788	0.04851764	0.33153104	0.10295173	0.05069711	0.15090906	0.08815157	0.07832006	0.08592987	0.12879949	0.06557545	0.06188080
5.247222222	0.13828999	0.16090462	0.23606837	0.08706426	0.09767315	0.41566462	0.12028110	0.05150977	0.33907332	0.11557042	0.05447566	0.16052194	0.09175721	0.08231807	0.08897930	0.13156512	0.06773042	0.06148323
5.330555556	0.14374508	0.16766840	0.25999937	0.09051677	0.10299176	0.42363801	0.12777299	0.05571132	0.36999997	0.11752317	0.05839309	0.16687565	0.09573878	0.08649194	0.08966561	0.13569162	0.07089458	0.06155339
5.419444444	0.14946245	0.17673233	0.26127061	0.09654526	0.10865373	0.43914006	0.13509163	0.05871269	0.37945252	0.12448137	0.06207277	0.17339398	0.09890735	0.09030243	0.09248107	0.13747392	0.07299492	0.06630085
5.502777778	0.15620404	0.18380212	0.27213967	0.10243064	0.11443874	0.44025189	0.14179843	0.06267346	0.38841104	0.12763295	0.06715426	0.17276848	0.10328399	0.09390586	0.09587365	0.14466456	0.07517302	0.06749357
5.586111111	0.16207467	0.19161526	0.28361257	0.10726059	0.11942949	0.43326326	0.14896771	0.06712502	0.41769090	0.13460352	0.07082687	0.17747616	0.10659959	0.09806222	0.09796379	0.15180253	0.07736868	0.06655811
5.669444444	0.16829025	0.19882172	0.29076326	0.10938934	0.12594250	0.46102718	0.15803205	0.07143249	0.43224849	0.14437960	0.07548934	0.18491627	0.11027255	0.10171669	0.09980437	0.15348825	0.08040743	0.07100155
5.752777778	0.17436719	0.20664674	0.30249041	0.12121377	0.13129972	0.45356205	0.16529497	0.07589267	0.44512636	0.15212879	0.07945660	0.18820835	0.11379712	0.10601158	0.10187112	0.15938827	0.08308303	0.06901369
5.838888889	0.18050156	0.21544922	0.30929152	0.12380763	0.13795772	0.45842233	0.17392942	0.08107518	0.45991451	0.16026111	0.08367849	0.19877593	0.11768875	0.11002913	0.10343092	0.15839615	0.08512177	0.07233458
5.927777778	0.18759723	0.22428556	0.32677100	0.12785047	0.14391233	0.46734871	0.18245735	0.08501070	0.47852319	0.16721932	0.08827465	0.19617519	0.12101943	0.11356520	0.10551327	0.17009083	0.08812624	0.07703528
6.011111111	0.19358382	0.23001306	0.33579677	0.13761770	0.15058358	0.46741224	0.19100120	0.08930339	0.48487979	0.17176748	0.09377750	0.19331108	0.12423082	0.11792454	0.10837552	0.17180289	0.09072881	0.07457969
6.094444444	0.19977635	0.23922138	0.34568062	0.14098077	0.15637275	0.47903878	0.19946885	0.09522792	0.50539875	0.17685945	0.09882367	0.20190341	0.12736949	0.12178519	0.10928021	0.17599085	0.09367280	0.07535145
6.183333333	0.20563565	0.24856458	0.36404997	0.14949579	0.16307997	0.48482029	0.20946802	0.10051696	0.51083314	0.18541199	0.10396008	0.20272643	0.13087360	0.12590861	0.11555844	0.18299712	0.09592587	0.07694173
6.266666667	0.21270243	0.25669621	0.35734421	0.15530961	0.16934577	0.48227897	0.21665284	0.10664840	0.54528391	0.19457012	0.10935268	0.21573016	0.13420266	0.13017142	0.11509050	0.18098654	0.09841724	0.07839170
6.350000000	0.21939537	0.26441665	0.37310752	0.15978178	0.17620517	0.48361316	0.22603485	0.11176871	0.53306476	0.20482821	0.11411833	0.22116209	0.13796126	0.13412977	0.11700906	0.18359414	0.10079796	0.07867234
6.433333333	0.22519577	0.27372123	0.37841493	0.16772436	0.18315013	0.49050649	0.23575501	0.11793094	0.56695562	0.21102015	0.11921433	0.22112917	0.14055406	0.13822256	0.12000389	0.19211932	0.10356776	0.08449559
6.516666667	0.23203978	0.28195684	0.37965438	0.17250064	0.18862698	0.50851809	0.24578943	0.12335545	0.58233661	0.21969627	0.12559051	0.22004278	0.14430135	0.14259211	0.12033145	0.19632483	0.10618008	0.08379399
6.602777778	0.23888159	0.28935047	0.39169934	0.18097988	0.19586723	0.51112295	0.25399968	0.12921102	0.59086696	0.22677807	0.13129619	0.22903017	0.14727521	0.14690275	0.12423098	0.20011770	0.10850005	0.07666109
6.688888889	0.24561916	0.29875903	0.39360619	0.18110510	0.20149664	0.51620559	0.26393667	0.13562696	0.61448188	0.23622046	0.13710701	0.23752374	0.15018471	0.15056684	0.12540863	0.20287456	0.11110652	0.08087067
6.775000000	0.25129592	0.30735533	0.39907250	0.19350196	0.20873727	0.50947109	0.27363901	0.14246225	0.62182654	0.24183151	0.14336510	0.22810839	0.15371925	0.15519683	0.12729600	0.21248842	0.11384482	0.08498670
6.858333333	0.25869740	0.31517203	0.41394595	0.20223164	0.21526694	0.52093879	0.28312906	0.14833013	0.64583669	0.25468503	0.14848464	0.23834676	0.15680137	0.15908693	0.12894940	0.21342786	0.11679355	0.08442543
6.947222222	0.26389534	0.32369048	0.41067252	0.20343019	0.22232736	0.52354365	0.29398572	0.15591484	0.66836473	0.26565996	0.15557289	0.23768835	0.15956006	0.16281722	0.12807590	0.21620227	0.11919935	0.08014569
7.030555556	0.27086116	0.33444669	0.41747363	0.21106866	0.22925112	0.53173940	0.30322974	0.16246009	0.68328461	0.26512851	0.16065398	0.25256856	0.16221400	0.16809871	0.13241217	0.21615837	0.12189864	0.08178275
7.113888889	0.27721720	0.34018013	0.42354378	0.21915435	0.23479649	0.53364539	0.31344802	0.17042228	0.69504267	0.27641242	0.16911501	0.24265939	0.16524899	0.17262400	0.13262275	0.22165452	0.12482117	0.08531412
7.197222222	0.28320745	0.35113123	0.44019696	0.21747281	0.24282721	0.53713971	0.32425085	0.17747557	0.71467236	0.28547167	0.17586626	0.24970445	0.16780194	0.17629859	0.13643648	0.22729992	0.12744520	0.08470607
7.280555556	0.28924635	0.35768645	0.43863970	0.23289286	0.24985281	0.54527193	0.33357637	0.18522408	0.71529814	0.29104565	0.18288546	0.25911980	0.17102167	0.18006037	0.13870600	0.23070648	0.13000987	0.08697456
7.366666667	0.29593014	0.36534866	0.44175422	0.23516472	0.25463043	0.53307360	0.34302245	0.19313762	0.73403857	0.30487554	0.18971439	0.25671658	0.17346986	0.18416162	0.14017222	0.23557048	0.13188278	0.09296152
7.452777778	0.30103516	0.37498837	0.43841723	0.24038822	0.26159394	0.55448421	0.35355120	0.20055607	0.76035422	0.30826195	0.19640914	0.25553143	0.17554507	0.18789600	0.14174763	0.23820442	0.13447058	0.09071641
7.538888889	0.30772115	0.38317525	0.44550437	0.24511084	0.26805773	0.53710794	0.36338773	0.20826209	0.75116515	0.32186938	0.20293244	0.26165471	0.17882243	0.19172369	0.14214538	0.23766007	0.13646585	0.09048254
7.622222222	0.31334268	0.39008877	0.45192410	0.25339330	0.27457074	0.55308649	0.37441536	0.21623844	0.78103785	0.32100423	0.20903320	0.27120174	0.18108104	0.19630847	0.14507782	0.24121589	0.13977745	0.09151155
7.711111111	0.31921989	0.39864525	0.44839643	0.25918924	0.28055374	0.55349945	0.38391906	0.22357930	0.79678113	0.34022271	0.21492759	0.26353119	0.18338973	0.20042605	0.14409514	0.24467512	0.14181007	0.08844791
7.794444444	0.32503932	0.40406970	0.45046218	0.26657726	0.28589771	0.57116163	0.39475562	0.23305880	0.80534442	0.33969127	0.22375388	0.26968739	0.18559340	0.20450193	0.14862639	0.25265595	0.14470138	0.09088011
7.877777778	0.33112979	0.41433808	0.46800523	0.26600483	0.29298350	0.56010688	0.40356938	0.23930663	0.82612686	0.35275489	0.23178021	0.27469135	0.18908701	0.20785368	0.14546777	0.25272619	0.14663589	0.09515985
7.961111111	0.33758240	0.42087903	0.45694548	0.27063800	0.29804013	0.56131401	0.41537148	0.24894870	0.82461182	0.35795810	0.23870408	0.27126759	0.19094301	0.21276538	0.15164462	0.25365685	0.14951745	0.09326554
8.044444444	0.34317832	0.42971300	0.47518771	0.27668437	0.30451338	0.56163168	0.42464166	0.25875457	0.84177134	0.36688140	0.24551535	0.27765423	0.19242388	0.21593106	0.15102069	0.25747606	0.15236417	0.09240024
8.130555556	0.34819812	0.43600320	0.47143756	0.28258764	0.31104267	0.56458596	0.43553774	0.26689780	0.85036756	0.37732489	0.25283744	0.28542354	0.19510636	0.21990633	0.15198777	0.26363069	0.15383101	0.08964063
8.219444444	0.35261545	0.44353410	0.48211594	0.28607594	0.31593613	0.56852501	0.44758739	0.27603369	0.85639480	0.38886833	0.25960791	0.28430423	0.19698795	0.22422018	0.15431189	0.26073336	0.15643637	0.09527678
8.302777778	0.35886907	0.45258673	0.47677675	0.29333875	0.32206224	0.57144752	0.45661836	0.28554029	0.86103874	0.39220530	0.26515273	0.28522602	0.19930553	0.22713973	0.15523218	0.26085627	0.15872456	0.09483244
8.386111111	0.36463984	0.46102081	0.48554827	0.29663026	0.32736002	0.57729256	0.46744128	0.29448775	0.89321694	0.40227801	0.27583593	0.29750548	0.20065176	0.23126314	0.15444447	0.27062818	0.16083995	0.09614209
8.475000000	0.37093918	0.46786124	0.47903319	0.29922412	0.33275812	0.57456064	0.47926575	0.30206938	0.90635830	0.41671350	0.28487486	0.29279780	0.20303989	0.23517599	0.16034835	0.27285824	0.16313232	0.09579129
8.558333333	0.37558660	0.47392624	0.48704198	0.30108455	0.33796467	0.59711485	0.48731944	0.31265792	0.90023225	0.41975385	0.29251160	0.29846019	0.20486089	0.23782286	0.15942806	0.27210318	0.16555039	0.09443487
8.641666667	0.38114594	0.48032518	0.47061126	0.30246198	0.34338473	0.56922387	0.49726363	0.32155981	0.91083756	0.43322533	0.29957553	0.28960448	0.20681761	0.24225599	0.16002859	0.27890752	0.16796817	0.09817671
8.725000000	0.38664090	0.48818526	0.48561184	0.31328463	0.34897780	0.59282638	0.50600385	0.33047463	0.91502039	0.43719262	0.30693293	0.29605697	0.20864992	0.24559403	0.15957624	0.27726570	0.17013513	0.09962668
8.808333333	0.39127479	0.49374044	0.49015650	0.31294475	0.35416920	0.58856967	0.51834729	0.33894177	0.93833889	0.43968916	0.31508048	0.30606490	0.20964955	0.24917734	0.16151041	0.28308670	0.17197822	0.09939282
8.894444444	0.39626568	0.50147930	0.48570718	0.31634360	0.35849328	0.58310583	0.52803674	0.34873471	0.94179714	0.45575606	0.32219974	0.30372752	0.21180448	0.25279389	0.16504337	0.29038270	0.17440437	0.10184840
8.983333333	0.40137180	0.50733276	0.48481731	0.31476940	0.36427375	0.58866497	0.53848739	0.35754546	0.96215142	0.46055141	0.32833580	0.30422133	0.21344127	0.25551251	0.16298443	0.28598403	0.17595956	0.10009441
9.066666667	0.40674423	0.51299846	0.48904417	0.32294453	0.36733036	0.59263578	0.54744255	0.36757548	0.96485215	0.46786803	0.33620990	0.30260821	0.21502798	0.25970154	0.16583888	0.28457926	0.17861982	0.10318144
9.150000000	0.41080674	0.51997080	0.49022006	0.32476917	0.37312029	0.59063449	0.55721654	0.37732963	0.96995719	0.47666774	0.33781964	0.31264906	0.21713147	0.26330584	0.16487179	0.29162065	0.18039435	0.10154438
9.238888889	0.41462819	0.52523482	0.48357786	0.32060111	0.37797363	0.60956732	0.56738477	0.38551166	0.97693956	0.47624753	0.34937774	0.30869856	0.21794125	0.26550505	0.16554251	0.29238449	0.18263349	0.10259677
9.322222222	0.42111263	0.53128556	0.49543213	0.33433962	0.38158751	0.59085685	0.57497598	0.39301077	0.98211047	0.49137513	0.35846414	0.31172728	0.21914824	0.26986731	0.16464562	0.29456188	0.18467948	0.09965007
9.405555556	0.42489018	0.53679201	0.49574994	0.33108388	0.38593847	0.60127627	0.58468780	0.40523055	0.98168231	0.49393348	0.36691026	0.30645995	0.22118387	0.27337509	0.16881811	0.29967171	0.18631327	0.09770898
9.488888889	0.42952077	0.54309647	0.49819706	0.33891913	0.39016791	0.60289636	0.59489659	0.41149623	0.99521889	0.50278263	0.37368701	0.31666540	0.22239356	0.27568775	0.16973060	0.29881130	0.18785146	0.10147422
9.572222222	0.43323651	0.54681201	0.49463761	0.34247898	0.39363642	0.60235633	0.60387336	0.42355714	1.00829438	0.51909671	0.38086511	0.32038545	0.22337973	0.27884002	0.16531634	0.29827573	0.18997186	0.10217581
9.658333333	0.43852773	0.55271241	0.49288966	0.34657549	0.39592831	0.60613654	0.61180802	0.43271827	1.01010584	0.51297893	0.38728876	0.31251738	0.22485036	0.28148193	0.17244467	0.30619510	0.19172326	0.09969684
9.747222222	0.44130776	0.55761872	0.49145952	0.35875769	0.40166259	0.60175276	0.62276097	0.44107888	1.01554024	0.52328646	0.38633343	0.31877233	0.22566257	0.28446593	0.17078347	0.30552783	0.19326786	0.10350885
9.830555556	0.44607150	0.56427971	0.49460582	0.34850747	0.40610025	0.59501827	0.63049168	0.45003311	1.00427622	0.53188843	0.40004896	0.32377630	0.22814469	0.28821722	0.17026093	0.30285878	0.19526731	0.10259677
9.913888889	0.44997087	0.56890437	0.49482829	0.35006378	0.40935978	0.59559006	0.64030243	0.46061304	1.01926197	0.54181283	0.40875244	0.32443472	0.22788428	0.29081451	0.17045591	0.30170863	0.19724613	0.10622169
10.002777780	0.45301574	0.57237806	0.49377952	0.35283653	0.41365775	0.61903374	0.64846000	0.47060919	1.02887921	0.55483938	0.40965049	0.32522482	0.23022044	0.29384284	0.17286581	0.31068157	0.19860372	0.10107665
10.086111110	0.45645786	0.57533599	0.49352528	0.35457173	0.41429034	0.61220394	0.65763313	0.48125377	1.04920055	0.56027740	0.41977501	0.31817976	0.23122223	0.29619545	0.17013615	0.31015478	0.20005300	0.10636201
10.169444440	0.46119856	0.58130057	0.49390665	0.34457195	0.41892448	0.58571068	0.66559281	0.48768818	1.04567643	0.55205857	0.42844868	0.33134809	0.23187959	0.29869796	0.17441003	0.31527340	0.20163466	0.10182502
10.252777780	0.46446766	0.58558713	0.48758225	0.35169165	0.42220862	0.60851903	0.67222985	0.49851996	1.05476669	0.56361437	0.42919254	0.33088720	0.23309116	0.30143699	0.16771065	0.31685376	0.20425507	0.10439754
10.336111110	0.46583829	0.58873460	0.48777294	0.35296175	0.42616095	0.62052676	0.68266345	0.50802286	1.05832375	0.57547916	0.44042774	0.33543027	0.23303811	0.30567035	0.17384070	0.31437786	0.20538300	0.10439754
10.422222220	0.47060057	0.59331589	0.49387486	0.35099399	0.42656867	0.61391933	0.68967200	0.51691798	1.04314038	0.57874197	0.44988922	0.32466516	0.23472634	0.30746944	0.17305299	0.31731909	0.20620937	0.10477172
10.511111110	0.47442970	0.59910042	0.48681951	0.35255031	0.42936748	0.60969439	0.69904870	0.52437768	1.06777630	0.57943409	0.44693064	0.32884611	0.23472473	0.31078152	0.17368471	0.32179678	0.20858229	0.10124035
10.594444440	0.47730521	0.60146534	0.48217950	0.35210309	0.43303777	0.60521531	0.70756716	0.53317181	1.06316530	0.59540211	0.45560863	0.34191567	0.23662274	0.31148028	0.17417605	0.32147193	0.20879996	0.10552009
10.677777780	0.47899921	0.60549818	0.49778391	0.35870402	0.43588200	0.61541236	0.71480922	0.54198810	1.04234992	0.59338757	0.46395353	0.31712629	0.23846986	0.31479062	0.17493256	0.31908383	0.21087521	0.10451447
10.766666670	0.48210809	0.61263511	0.48688307	0.35212098	0.43792366	0.59628893	0.72258201	0.55096081	1.07202501	0.60444901	0.47380694	0.34017087	0.23702022	0.31720214	0.17286581	0.32075199	0.21262494	0.10523945
10.850000000	0.48429517	0.61742852	0.47032523	0.35780959	0.44009214	0.60893199	0.72775730	0.55772528	1.07031235	0.61497901	0.46963214	0.34125726	0.23940917	0.31928674	0.17166476	0.32525602	0.21400454	0.10016457
10.933333330	0.48801933	0.61971204	0.47836580	0.35142332	0.44289321	0.62097149	0.73514645	0.56655759	1.07235437	0.60821855	0.47658818	0.34010503	0.24023672	0.32188928	0.17508074	0.32569501	0.21534624	0.10584750
11.016666670	0.48968150	0.62289932	0.48125786	0.35348052	0.44415538	0.60642244	0.73896840	0.57428270	1.06428511	0.61663513	0.48350028	0.34339711	0.24029435	0.32271431	0.17594644	0.32197238	0.21702685	0.10383626
11.100000000	0.49218719	0.62668854	0.48888527	0.35442862	0.44693943	0.60486588	0.74609333	0.58225844	1.05440439	0.62117094	0.48943312	0.33608869	0.24186086	0.32453207	0.17438663	0.32920692	0.21793767	0.10018796
11.186111110	0.49520609	0.62870882	0.47960525	0.35001012	0.44764736	0.61153684	0.75711148	0.58926122	1.08467233	0.63790523	0.48964616	0.34448350	0.24223815	0.32769338	0.17086146	0.32884695	0.21925345	0.10830309
11.275000000	0.49822096	0.63123120	0.48437238	0.35195998	0.45008425	0.61830311	0.76306731	0.59852766	1.06876437	0.62239450	0.49603489	0.34082929	0.24336624	0.32927579	0.17115782	0.32613400	0.22064782	0.10647894
11.358333330	0.49992044	0.63430559	0.47480634	0.34718370	0.45202634	0.61661948	0.76914331	0.60606619	1.07989665	0.63129309	0.50051453	0.34046716	0.24341364	0.33008886	0.17309979	0.32748608	0.22178690	0.10692328
11.441666670	0.50129729	0.63805737	0.47998662	0.35936590	0.45316207	0.60896376	0.77517116	0.61307759	1.09122654	0.64668023	0.50869936	0.33964414	0.24327737	0.33257562	0.17283462	0.33143699	0.22333651	0.10781197
11.530555560	0.50431546	0.63952504	0.48046333	0.35140543	0.45395291	0.61318870	0.77994234	0.61896272	1.06566841	0.65426875	0.50563486	0.35123227	0.24515546	0.33419682	0.17616481	0.32825870	0.22479415	0.10675958
11.613888890	0.50544906	0.64083050	0.47105619	0.35330164	0.45534985	0.61093328	0.78679471	0.62669460	1.08612150	0.65498558	0.51077872	0.35182484	0.24453069	0.33675736	0.17243687	0.33165648	0.22567152	0.10430399
11.697222220	0.50811643	0.64763112	0.46860907	0.34670071	0.45623913	0.61792191	0.79121372	0.63565622	1.07011474	0.65722258	0.51533447	0.35189068	0.24614163	0.33786412	0.17580605	0.33150723	0.22614756	0.10332175
11.780555560	0.50950242	0.64906136	0.46806879	0.34922301	0.45834173	0.60273752	0.79509633	0.64276000	1.08460646	0.66094269	0.51815730	0.34652459	0.24620599	0.34003037	0.17405127	0.32757388	0.22786830	0.10573057
11.863888890	0.51196166	0.65129496	0.46813235	0.35907968	0.45961791	0.60842373	0.79756986	0.64867160	1.07673482	0.66890198	0.51950692	0.35975876	0.24664279	0.34010270	0.17175835	0.33567762	0.22835297	0.10362578
11.950000000	0.51276933	0.65315183	0.46756030	0.35043944	0.45916400	0.61881137	0.80440593	0.65422235	1.09076544	0.67180638	0.52420039	0.35962708	0.24766370	0.34084374	0.17537711	0.33879445	0.22953107	0.10743779
12.038888890	0.51379575	0.65254931	0.46609838	0.35407085	0.46097586	0.61458643	0.81106648	0.66229908	1.08971150	0.67374677	0.53656276	0.35824440	0.24810670	0.34280673	0.17102524	0.33823254	0.22966401	0.10159115
12.122222220	0.51393073	0.65642706	0.45675480	0.34890102	0.46108716	0.61391933	0.81542939	0.66637193	1.08414536	0.69674715	0.52679213	0.35063969	0.24717708	0.34404676	0.17054950	0.33481721	0.23109016	0.11094577
12.205555560	0.51726824	0.65879852	0.46034604	0.35256820	0.46235917	0.61512646	0.81898408	0.67548319	1.07785463	0.68510483	0.53387451	0.34968499	0.24890571	0.34622614	0.17336495	0.33516840	0.23229055	0.10488865
12.294444440	0.51788350	0.66075640	0.45567425	0.35417818	0.46307279	0.61172744	0.82328292	0.68186649	1.08651673	0.68379476	0.53706102	0.35491940	0.24826478	0.34708646	0.17097065	0.33400946	0.23390343	0.10021134
12.377777780	0.51871532	0.66050506	0.44941341	0.35661104	0.46383751	0.60546944	0.82540429	0.68914884	1.06721639	0.69248324	0.53716970	0.35021172	0.24878587	0.34887767	0.17249146	0.33530887	0.23483097	0.10697006
12.461111110	0.51934924	0.66430734	0.44566327	0.35330164	0.46343811	0.59660659	0.82823000	0.69510417	1.08276206	0.68575986	0.53461954	0.34718301	0.24888632	0.34971466	0.17153218	0.33763552	0.23495444	0.10346207
12.544444440	0.52044333	0.66690459	0.45535644	0.35718348	0.46458179	0.62078089	0.83260087	0.70037165	1.06850089	0.68799687	0.54085291	0.35956123	0.24986306	0.35038688	0.17255385	0.33688924	0.23615790	0.10837325
12.627777780	0.52163326	0.66724329	0.45780357	0.35634271	0.46516669	0.61452289	0.83580301	0.70600122	1.06520731	0.69987402	0.54959171	0.35840901	0.24886316	0.35129707	0.17339615	0.34076112	0.23674960	0.10594105
12.713888890	0.52108055	0.66851072	0.45170164	0.35219254	0.46545705	0.60038680	0.83453042	0.71115171	1.07525271	0.69462138	0.54587633	0.35982460	0.25007204	0.35182084	0.16771845	0.33859251	0.23817853	0.10596443
12.802777780	0.52292451	0.66886189	0.44722053	0.35430340	0.46546500	0.63145444	0.83774014	0.71740631	1.07992958	0.71406232	0.55393835	0.35070553	0.24994170	0.35241111	0.16891170	0.33563373	0.23882931	0.10818616
12.886111110	0.52161570	0.66927605	0.44941341	0.35170954	0.46649738	0.61153684	0.84250336	0.72165835	1.07340831	0.70721535	0.54876075	0.35778351	0.25037419	0.35430644	0.16994117	0.33692435	0.23936248	0.10806922
12.969444440	0.52272772	0.67317816	0.43876682	0.35646793	0.46521363	0.60324579	0.84673814	0.72609267	1.07574675	0.70931641	0.55940000	0.35452435	0.25042859	0.35503961	0.16874012	0.33486988	0.24092491	0.10049198
13.058333330	0.52452194	0.67177287	0.42427474	0.35711193	0.46573720	0.60556474	0.84648983	0.72935637	1.05216477	0.70944000	0.55241061	0.35860653	0.25042643	0.35579786	0.16792902	0.33475575	0.24133183	0.10776520
13.141666670	0.52500881	0.67341703	0.44308902	0.35085088	0.46558009	0.61017088	0.85058852	0.73487017	1.07215675	0.71007032	0.56242410	0.36170109	0.25075444	0.35592122	0.16860754	0.33518596	0.24214120	0.10729747
13.225000000	0.52361916	0.67647834	0.43984737	0.34412474	0.46547106	0.60207043	0.85078868	0.74035811	1.05246119	0.71426007	0.55733085	0.34770974	0.25120471	0.35689382	0.16917687	0.33767942	0.24287029	0.10781197
13.308333330	0.52571626	0.67468445	0.44238984	0.36058233	0.46605142	0.60540591	0.85274211	0.74355653	1.07663601	0.71997000	0.56714895	0.36509193	0.25018487	0.35705713	0.16558931	0.34232392	0.24345168	0.10834986
13.391666670	0.52630957	0.67469693	0.43755915	0.35745181	0.46555018	0.61147331	0.85489532	0.74940902	1.04929936	0.72558105	0.55921325	0.35863945	0.25192077	0.35860338	0.16523835	0.33657316	0.24421144	0.11085222
13.477777780	0.52501576	0.67705591	0.44130929	0.34907990	0.46477675	0.61166391	0.84809906	0.74767926	1.04534707	0.72174971	0.57259098	0.35989044	0.25099142	0.35873665	0.16416208	0.33554593	0.24540653	0.10582411
13.566666670	0.52560944	0.67617768	0.42754817	0.34970601	0.46520151	0.61315694	0.85204573	0.75488341	1.05733567	0.71573081	0.56521358	0.36229366	0.25176996	0.35919948	0.16477821	0.34098940	0.24546060	0.10472495
13.650000000	0.52341066	0.67888783	0.42920078	0.35530517	0.46485133	0.61201334	0.85387861	0.75793897	1.03457709	0.71317246	0.57694508	0.36703426	0.24996539	0.35924760	0.16673577	0.33942659	0.24631428	0.10725069
13.733333330	0.52469715	0.67756989	0.42522817	0.35820314	0.46416990	0.60302342	0.85626458	0.76103394	1.03655323	0.73174827	0.57134376	0.36785728	0.25091063	0.35954740	0.16562830	0.33925100	0.24621618	0.09936943
13.822222220	0.52397873	0.67778380	0.42649940	0.34852535	0.46338057	0.60114920	0.85856222	0.76540298	1.03783772	0.73042584	0.57317360	0.36051594	0.24957437	0.36134357	0.16310141	0.33836424	0.24681150	0.10587089
13.905555560	0.52564273	0.67837325	0.42681721	0.34639660	0.46238984	0.59987854	0.85982685	0.76674295	1.04149359	0.72984496	0.58422990	0.35719094	0.25073155	0.36000030	0.16515256	0.33954951	0.24863620	0.10287741
13.988888890	0.52414700	0.67807258	0.42541885	0.35321219	0.46316894	0.60261046	0.85838557	0.76935637	1.03157994	0.73291003	0.57998997	0.35998921	0.24970094	0.36218522	0.16526175	0.33290321	0.24926022	0.10741440
14.072222220	0.52421796	0.67778380	0.42770707	0.36271109	0.46179282	0.60384935	0.85780140	0.77371248	1.03681672	0.72794165	0.58525585	0.36703426	0.25051207	0.36225434	0.16289084	0.33670486	0.24924712	0.10238629
14.155555560	0.52264871	0.67777132	0.40628676	0.34589572	0.46186021	0.60191160	0.85970631	0.77499949	1.03704727	0.72705179	0.58996814	0.36285332	0.24996324	0.36197350	0.16246969	0.33306125	0.24931708	0.10797568
14.241666670	0.52207075	0.67647834	0.41067252	0.35516206	0.46075250	0.59701955	0.85427892	0.77723666	1.02354362	0.73250217	0.58844315	0.36598080	0.24886800	0.36207353	0.16161179	0.33491378	0.24976524	0.10902807
14.330555560	0.52087131	0.67764595	0.39865935	0.35026056	0.45978713	0.58825200	0.85435891	0.78133229	1.01847152	0.73896601	0.59338300	0.37216991	0.25025301	0.36349904	0.15973222	0.33510694	0.25073793	0.10112342
14.413888890	0.52198186	0.67705591	0.40431635	0.35609227	0.46019107	0.59835375	0.85470312	0.78506461	1.03102003	0.73933679	0.59493310	0.35449143	0.24975938	0.36306479	0.15833620	0.33271884	0.25118442	0.10813938
14.497222220	0.52129051	0.67710641	0.40743087	0.34954501	0.45767733	0.60048210	0.85615995	0.78594888	0.99558118	0.74299509	0.58970136	0.37062263	0.24828255	0.36272562	0.15849998	0.33230619	0.25166241	0.10247984
14.586111110	0.52065403	0.67571301	0.40638210	0.34807814	0.45778712	0.59396997	0.85609626	0.78914854	1.01596840	0.74199400	0.59352542	0.36255703	0.24977069	0.36407064	0.15864036	0.33050633	0.25156681	0.10306450
14.669444440	0.51952629	0.67655381	0.40021661	0.35587761	0.45695274	0.57884912	0.85627216	0.79246396	1.00941419	0.74471302	0.59279058	0.37388179	0.24880795	0.36365914	0.16163519	0.33210425	0.25212144	0.10222259
14.752777780	0.51961627	0.67794661	0.40136073	0.35210309	0.45663398	0.60229279	0.85591999	0.79332238	1.00905190	0.74400854	0.59673312	0.35840901	0.24804234	0.36299597	0.15470184	0.33748626	0.25202138	0.10856034
14.836111110	0.51860339	0.67780816	0.39150865	0.35115499	0.45575947	0.59533593	0.85608830	0.79437538	0.99630577	0.75614523	0.59486601	0.36130604	0.24821873	0.36383441	0.15923309	0.32841674	0.25295199	0.10582411
14.919444440	0.51781656	0.67592633	0.39220783	0.35412452	0.45487512	0.60740720	0.85603220	0.79756149	0.99594348	0.74641858	0.60046420	0.35821148	0.24708956	0.36316511	0.15559093	0.32899621	0.25273933	0.10383626
15.005555560	0.51606807	0.67605171	0.39195358	0.35292597	0.45439016	0.59006269	0.85735294	0.79910897	1.00341989	0.74952073	0.59591864	0.36249119	0.24763462	0.36396653	0.15752509	0.33010246	0.25326665	0.10000087
15.094444440	0.51616756	0.67696737	0.38219685	0.35009956	0.45267105	0.59463707	0.84550497	0.80064353	1.00519842	0.74798819	0.60535304	0.35149563	0.24766747	0.36352091	0.15466285	0.33297345	0.25382908	0.10198872
15.177777780	0.51444028	0.67508613	0.37965438	0.35473273	0.45116584	0.60864609	0.84801907	0.80483030	0.97377773	0.73502344	0.59755427	0.35077138	0.24656820	0.36313595	0.15805543	0.32569501	0.25350020	0.10229275
15.261111110	0.51389305	0.67536184	0.38229220	0.35262187	0.45075092	0.59114275	0.84632190	0.80627371	0.99416495	0.74466358	0.60743397	0.35979168	0.24559064	0.36330422	0.15446007	0.32818847	0.25364067	0.10421044
15.350000000	0.51268849	0.67514852	0.38432617	0.35353419	0.44951336	0.59530416	0.84653002	0.80856261	0.98342790	0.75179481	0.60043752	0.35745430	0.24613678	0.36399394	0.15045136	0.32775826	0.25459552	0.10444431
15.433333330	0.51049007	0.67352992	0.37927301	0.35641427	0.44779538	0.58799787	0.84543332	0.81086444	0.99021266	0.74840840	0.60963574	0.36759392	0.24602394	0.36361569	0.15208136	0.32600230	0.25447484	0.10416367
15.516666670	0.51062578	0.67463395	0.38388124	0.35086877	0.44631629	0.58602835	0.84392039	0.81165758	0.96672949	0.74612196	0.60343140	0.36130604	0.24499873	0.36464282	0.14945308	0.33103312	0.25404759	0.10706360
15.600000000	0.50948560	0.67364223	0.38213329	0.35716559	0.44568823	0.57249582	0.84284757	0.81286700	0.97087939	0.74606016	0.61193127	0.35426098	0.24498499	0.36307121	0.14680141	0.31942624	0.25468610	0.10091294
15.683333330	0.50784794	0.67266417	0.36134860	0.34981334	0.44471075	0.58812494	0.84243096	0.81480490	0.97502929	0.74557816	0.60859802	0.36881199	0.24262405	0.36291052	0.14799466	0.32283280	0.25426498	0.10544993
15.769444440	0.50630246	0.67040562	0.37615849	0.34535906	0.44206641	0.57942092	0.83882888	0.81670338	0.96445692	0.74530626	0.61113562	0.36509193	0.24365143	0.36257514	0.14839241	0.32554575	0.25461921	0.10276048
15.858333330	0.50410111	0.67187329	0.36023627	0.35106555	0.44037569	0.57805496	0.83982170	0.82029222	0.98122121	0.73661777	0.61225180	0.35093598	0.24290251	0.36334447	0.14836902	0.32613400	0.25482574	0.10014118
15.941666670	0.50377079	0.66903777	0.35820229	0.35280075	0.44068953	0.58856967	0.83881258	0.82174857	0.97176865	0.73829862	0.60831122	0.36864738	0.24245493	0.36355911	0.14636466	0.32667834	0.25481933	0.10170808
16.025000000	0.50195536	0.66889932	0.34587131	0.34403529	0.43800240	0.58275640	0.83570672	0.82189205	0.95487262	0.73703798	0.61389097	0.35202237	0.24056446	0.36301696	0.14628667	0.32415854	0.25458549	0.10608137
16.113888890	0.50174210	0.66794563	0.35480174	0.35432129	0.43710139	0.57770552	0.83503460	0.82268519	0.95559721	0.72897982	0.60713148	0.36818649	0.23995773	0.36252002	0.14634127	0.32568623	0.25563622	0.09789608
16.197222220	0.50009566	0.66799614	0.34536282	0.34546639	0.43557422	0.58653661	0.83323356	0.82255464	0.95045924	0.73658069	0.61538889	0.35521569	0.24020198	0.36173844	0.14603710	0.32071687	0.25568416	0.10191856
16.280555560	0.49748425	0.66812151	0.34835022	0.34766670	0.43327892	0.57265465	0.82993475	0.82496054	0.93234459	0.73794020	0.60708283	0.36779144	0.23961007	0.36130595	0.14216878	0.31857460	0.25539876	0.10383626
16.363888890	0.49688106	0.66380525	0.34088171	0.34596727	0.43208451	0.56642842	0.82800596	0.82953772	0.95332465	0.74094347	0.61813639	0.35755306	0.23925675	0.36197029	0.14262892	0.31866240	0.25602195	0.10385965
16.447222220	0.49443280	0.66508515	0.34717433	0.34863269	0.43019467	0.57008156	0.82026463	0.82957713	0.93333266	0.72970901	0.61168214	0.34079637	0.23842327	0.36090612	0.14241835	0.31558069	0.25557964	0.10184840
16.533333330	0.49301352	0.66351706	0.34285213	0.34791714	0.42945417	0.56779438	0.81897574	0.83141034	0.93771311	0.73036404	0.61842711	0.34392384	0.23735685	0.36127270	0.14358820	0.31509780	0.25646454	0.09845735
16.622222220	0.49160521	0.66048010	0.33573321	0.34977756	0.42818860	0.56611075	0.82610863	0.83211235	0.92638322	0.74178390	0.60865922	0.35472187	0.23592768	0.36145818	0.14327624	0.31867996	0.25577724	0.10042182
16.705555560	0.49033041	0.66055557	0.34180336	0.34240742	0.42645207	0.57538657	0.82626064	0.83265917	0.92315552	0.73754471	0.62285300	0.35847485	0.23656646	0.36077634	0.14063237	0.31776686	0.25624297	0.09817671
16.788888890	0.48801640	0.66019132	0.34116774	0.34550217	0.42550866	0.56709551	0.82596420	0.83349111	0.92496698	0.73997946	0.62198830	0.34540528	0.23459654	0.36102802	0.13960289	0.31335062	0.25596760	0.10395319
16.877777780	0.48754562	0.65763151	0.33611458	0.35637849	0.42383498	0.56261644	0.82183367	0.83585759	0.93698852	0.73407179	0.61842750	0.35110058	0.23439726	0.35969496	0.13808988	0.31422860	0.25652530	0.09864445
16.961111110	0.48626132	0.65853528	0.33271403	0.34339130	0.42462431	0.56264820	0.81834342	0.83698942	0.91129866	0.72953598	0.62451727	0.35501816	0.23428469	0.35940158	0.13968868	0.31114690	0.25597178	0.10177824
17.044444440	0.48517052	0.65829642	0.32419675	0.34632505	0.42134661	0.57865852	0.81297177	0.84116326	0.89914537	0.73396055	0.61642543	0.35218697	0.23323389	0.35819480	0.13976667	0.31177904	0.25618109	0.10189518
17.127777780	0.48214138	0.65623930	0.31974743	0.34323030	0.42057015	0.55858209	0.81285160	0.84224213	0.90243895	0.73354034	0.62288910	0.34991543	0.23339412	0.35808602	0.13784031	0.30738037	0.25605372	0.09852751
17.211111110	0.48179424	0.65451968	0.32012880	0.34492973	0.41898278	0.56935094	0.81435695	0.84057764	0.89196538	0.72710123	0.62388130	0.36048302	0.23209584	0.35853747	0.13649887	0.31214779	0.25644642	0.10100649
17.297222220	0.47975311	0.65460762	0.32079620	0.34721948	0.41678932	0.56258467	0.81946438	0.84429764	0.89509428	0.72193510	0.61389567	0.34859860	0.23101406	0.35689673	0.13738016	0.30650239	0.25630456	0.10138067
17.386111110	0.47846990	0.65349112	0.31742742	0.33884757	0.41685103	0.56712728	0.81578194	0.84131967	0.88122834	0.73836041	0.62610661	0.34609662	0.22995249	0.35736714	0.13554739	0.30455328	0.25694057	0.09957991
17.469444440	0.47649278	0.65526065	0.32321154	0.34924090	0.41595153	0.55600901	0.81574175	0.84388136	0.88610282	0.73388640	0.62480838	0.34356171	0.22964818	0.35558934	0.13447892	0.30481667	0.25584999	0.10110003
17.552777780	0.47516202	0.65222369	0.31488495	0.34194232	0.41408629	0.55311826	0.81124313	0.84567578	0.87879109	0.73038876	0.62101336	0.34474686	0.22926282	0.35453100	0.13592174	0.30530834	0.25599687	0.09684368
17.641666670	0.47383821	0.65104361	0.31981099	0.34392796	0.41251293	0.54657436	0.81071431	0.84796468	0.88995631	0.72982024	0.62780933	0.33559488	0.22783877	0.35466865	0.13267734	0.31040940	0.25589597	0.10397658
17.725000000	0.47182708	0.65063005	0.31599728	0.33704082	0.41183263	0.55083107	0.81093077	0.84823748	0.87688082	0.73007978	0.62656603	0.35189068	0.22657899	0.35547327	0.13166346	0.30586147	0.25533020	0.09497276
17.808333330	0.47015869	0.64913682	0.31243782	0.34519806	0.41098084	0.55712083	0.80808079	0.85013596	0.87786889	0.72382605	0.61949268	0.33546319	0.22586266	0.35372171	0.13342605	0.30249881	0.25522875	0.10042182
17.891666670	0.46937625	0.64912434	0.32171784	0.34280097	0.41115120	0.55470658	0.80798451	0.84977141	0.86802111	0.72317102	0.63228270	0.33776765	0.22443915	0.35463511	0.13110193	0.30018972	0.25549241	0.09766221
17.975000000	0.46718917	0.64768103	0.31796770	0.34414263	0.40914399	0.55041810	0.80801673	0.85055224	0.84677757	0.73219320	0.62998402	0.33819562	0.22417873	0.35361089	0.12926916	0.30053213	0.25480065	0.09962668
18.061111110	0.46554419	0.64766855	0.30579562	0.34271153	0.40983451	0.53949043	0.80285319	0.85345200	0.86209268	0.73066066	0.62777363	0.33543027	0.22277731	0.35286227	0.12857504	0.29603688	0.25494753	0.09812994
18.150000000	0.46520254	0.64736789	0.31304166	0.34832858	0.40837132	0.54705085	0.80346163	0.85568856	0.85567021	0.73697619	0.62224528	0.34171815	0.22149221	0.35120491	0.12918337	0.29728361	0.25463677	0.10128713
18.233333330	0.46283732	0.64616285	0.31212002	0.34179921	0.40763159	0.54781325	0.80014765	0.85559742	0.85135563	0.73057415	0.62863793	0.33447557	0.22058683	0.35121395	0.12963571	0.29791576	0.25444586	0.10222259
18.316666670	0.46153911	0.64411761	0.31409043	0.34349863	0.40767626	0.55546898	0.80084365	0.85520701	0.84832554	0.73894129	0.62964191	0.33964414	0.22012956	0.34991122	0.12860624	0.29303420	0.25422986	0.09675014
18.405555560	0.45939592	0.64622524	0.31049919	0.33852558	0.40617710	0.54933804	0.79872229	0.85740477	0.84081620	0.73089548	0.62769202	0.34194859	0.21861853	0.34976570	0.12528385	0.29277958	0.25396314	0.10283064
18.488888890	0.45982390	0.64497089	0.30875124	0.33820358	0.40512731	0.54686026	0.79817034	0.85774284	0.83528300	0.73192129	0.63087187	0.32716714	0.21747536	0.34909465	0.12796672	0.28991737	0.25397373	0.09581467
18.572222220	0.45760280	0.64386686	0.30382521	0.33745226	0.40454885	0.53990339	0.79893078	0.85797684	0.82500705	0.72585295	0.62898201	0.33891988	0.21685597	0.34819642	0.12462093	0.29323613	0.25284524	0.09632918
18.655555560	0.45705301	0.64295061	0.30430192	0.33339152	0.40522347	0.54301651	0.79592084	0.86154043	0.82905814	0.73198309	0.63081969	0.33569364	0.21451469	0.34649852	0.12359145	0.29104996	0.25245533	0.09560419
18.738888890	0.45531915	0.64233620	0.29982082	0.33696926	0.40375005	0.52760976	0.79460010	0.86178736	0.81921036	0.73113031	0.62406648	0.33651666	0.21480742	0.34632238	0.12471452	0.28946960	0.25231737	0.09565097
18.825000000	0.45424115	0.64193452	0.30722576	0.33281908	0.40307430	0.52913455	0.79471989	0.86190436	0.83235172	0.73329316	0.63245297	0.33891988	0.21423678	0.34637283	0.12554121	0.28705516	0.25146229	0.09389698
18.913888890	0.45299416	0.64217280	0.29794574	0.33142377	0.40183068	0.54142818	0.79230246	0.85886174	0.82480944	0.72771918	0.63073652	0.33220403	0.21205061	0.34520950	0.12295973	0.28917109	0.25222790	0.09955652
18.997222220	0.44835552	0.64120663	0.29276546	0.33820358	0.40150435	0.53402659	0.79125353	0.86150164	0.81143753	0.72920228	0.62569427	0.32308496	0.21186668	0.34523516	0.12426217	0.28893403	0.25171759	0.09733480
19.080555560	0.44816714	0.64103075	0.29867670	0.33904435	0.40198438	0.53574198	0.78936454	0.86186495	0.82635741	0.73392348	0.62851592	0.33236863	0.21143338	0.34474376	0.12426997	0.28002255	0.25072009	0.09934604
19.169444440	0.44515958	0.64108066	0.29724656	0.33902646	0.40043109	0.53437602	0.78862797	0.86302264	0.82431540	0.73352798	0.62878310	0.33187482	0.21166121	0.34426111	0.12135313	0.28097077	0.25050047	0.09572113
19.252777780	0.44478171	0.64085546	0.28898354	0.33306953	0.39896941	0.52745093	0.78613017	0.86247644	0.79928425	0.73383696	0.62426500	0.32255823	0.21004380	0.34319985	0.12055763	0.28219116	0.25032628	0.09714771
19.336111110	0.44269046	0.64158276	0.29800931	0.33154899	0.39924312	0.52697443	0.79030088	0.86208664	0.80900029	0.73032696	0.63022766	0.31982580	0.20957011	0.34290413	0.11990251	0.28018059	0.25016547	0.09595499
19.419444440	0.44177086	0.64076751	0.29333752	0.34027867	0.39870251	0.52392484	0.78862759	0.86524627	0.81703660	0.74191985	0.62971135	0.32377630	0.20877083	0.34267928	0.11969193	0.28017181	0.24961836	0.09539372
19.502777780	0.43944989	0.64151977	0.29435450	0.33870446	0.39903376	0.52726033	0.78862797	0.86537620	0.80152388	0.72783042	0.62940377	0.32005625	0.20773457	0.34087407	0.11859227	0.28170827	0.24845281	0.09611870
19.588888890	0.43857894	0.63840854	0.29556218	0.33330208	0.39771708	0.52700619	0.78652253	0.86222950	0.79243361	0.72894274	0.63248985	0.32041838	0.20681653	0.34037188	0.11837389	0.27257729	0.24884467	0.09373327
19.677777780	0.43839933	0.63887261	0.28745805	0.32425040	0.39788555	0.52996048	0.78313653	0.86696248	0.79536489	0.72429570	0.62806748	0.32334833	0.20644652	0.34043108	0.11868585	0.26976776	0.24902026	0.09520662
19.761111110	0.43669510	0.63952564	0.28974628	0.32621816	0.39674074	0.50912166	0.78092683	0.86641689	0.78788848	0.72742256	0.63090404	0.30998247	0.20687416	0.33927650	0.11530107	0.27548340	0.24792521	0.09289136
19.844444440	0.43481711	0.63938719	0.29152601	0.33577072	0.39670288	0.50756510	0.78021453	0.86644275	0.78630757	0.72188566	0.62988006	0.31366961	0.20670020	0.33825840	0.11772657	0.27815246	0.24682543	0.09515985
19.933333330	0.43425159	0.63631280	0.28926956	0.33272964	0.39651662	0.51620559	0.77821295	0.86480413	0.78828371	0.72660686	0.63130971	0.30925822	0.20535209	0.33772996	0.12046404	0.27032966	0.24634717	0.09073979
20.016666670	0.43191124	0.63734195	0.28898354	0.32809647	0.39563265	0.52592613	0.77340234	0.86467420	0.77527410	0.72838658	0.63088835	0.31722506	0.20460640	0.33673870	0.11281317	0.26833665	0.24631205	0.09848074
20.100000000	0.43140534	0.63928677	0.28424818	0.32739881	0.39662489	0.51833394	0.77031999	0.86691075	0.77580107	0.73125390	0.63055291	0.30682208	0.20463602	0.33553804	0.11419361	0.27744129	0.24525408	0.09251717
20.183333330	0.42968867	0.63353253	0.28841148	0.33086922	0.39515905	0.51893750	0.76486039	0.86839358	0.77622924	0.73141457	0.62795449	0.30659163	0.20403872	0.33513471	0.11579241	0.26890734	0.24578056	0.09031884
20.266666670	0.42937226	0.63714111	0.28717203	0.32593194	0.39408276	0.51328307	0.77419463	0.86711889	0.78459491	0.72873263	0.62422028	0.31083842	0.20365416	0.33512392	0.11544145	0.26624706	0.24589344	0.09560419
20.355555560	0.42790323	0.63678935	0.28424818	0.33060089	0.39464949	0.51604675	0.77332994	0.86798962	0.77039961	0.72860904	0.62663861	0.31587530	0.20281853	0.33453686	0.11244662	0.26615927	0.24471144	0.09413084
20.441666670	0.42653626	0.63694027	0.29454519	0.32727359	0.39331009	0.51468079	0.77128022	0.86613054	0.75923440	0.72466647	0.62687009	0.31195772	0.20218568	0.33315044	0.11438078	0.26234006	0.24386779	0.09572113
20.525000000	0.42603439	0.63736691	0.27878187	0.33346308	0.39361787	0.50943932	0.77292204	0.86931665	0.77267218	0.72804052	0.62618076	0.30043544	0.20265076	0.33164356	0.11317193	0.26429795	0.24364231	0.09436471
20.608333330	0.42477020	0.63702821	0.27751064	0.32569939	0.39464986	0.51661855	0.76994394	0.86767803	0.76651320	0.72932587	0.62795371	0.31176020	0.20147715	0.33223208	0.11382705	0.26407846	0.24331400	0.09314861
20.697222220	0.42362929	0.63651364	0.28682244	0.32881202	0.39292205	0.50241893	0.76563714	0.87126687	0.76404302	0.72490130	0.63131795	0.30912653	0.20007842	0.33038633	0.11012250	0.26483352	0.24295837	0.09646950
20.780555560	0.42065392	0.63710368	0.28529695	0.32142399	0.39316282	0.51995403	0.77003985	0.86973293	0.76960916	0.72320809	0.63255144	0.30389212	0.19907070	0.32962166	0.10782179	0.26209422	0.24162893	0.08931321
20.863888890	0.42199968	0.63775611	0.28246846	0.33866869	0.39214218	0.49698685	0.76682178	0.87138387	0.76697430	0.72574172	0.62893218	0.29625449	0.19924736	0.32986372	0.11108959	0.26222592	0.24190903	0.09064625
20.947222220	0.41963628	0.63567344	0.29915342	0.31339197	0.39237879	0.50445198	0.76649311	0.86891331	0.76519577	0.72917756	0.62781835	0.30767802	0.19894629	0.32793310	0.10766581	0.25832769	0.24114147	0.08882210
21.030555560	0.41932609	0.63538466	0.28250024	0.32967068	0.39105681	0.50851809	0.76511703	0.86773037	0.74961717	0.72408559	0.62799451	0.29832850	0.19796039	0.32828715	0.10546647	0.25647516	0.24153779	0.09008497
21.119444440	0.41826821	0.63530919	0.28466134	0.31859758	0.39081603	0.50197419	0.76595709	0.87174780	0.75136276	0.72176207	0.63030024	0.29809806	0.19724163	0.32713519	0.10821954	0.25654540	0.24110970	0.09099705
21.205555560	0.41605296	0.63646313	0.29324217	0.31947412	0.39206230	0.50559557	0.76583692	0.87035673	0.76081532	0.71606450	0.63006995	0.29803222	0.19698876	0.32596253	0.10667533	0.25392024	0.24019777	0.09211960
21.288888890	0.41555145	0.63734195	0.29432272	0.32414307	0.39196084	0.49930581	0.76069764	0.87014859	0.74737754	0.71016919	0.63120104	0.29852603	0.19510071	0.32543205	0.10677671	0.25313006	0.23962056	0.08545443
21.372222220	0.41477817	0.63603709	0.28545586	0.32448296	0.39028489	0.49813045	0.76406772	0.86917379	0.74177847	0.72764503	0.62882115	0.30046836	0.19554424	0.32475050	0.10630097	0.25197991	0.23940540	0.09022529
21.461111110	0.41499801	0.63676498	0.28993696	0.31083388	0.39043557	0.49574796	0.76279475	0.86951124	0.74408397	0.73381224	0.62831975	0.29971118	0.19579442	0.32331712	0.10499853	0.24902112	0.23934715	0.09132446
21.544444440	0.41246671	0.63435550	0.29241587	0.31775681	0.39044503	0.49327017	0.76147439	0.87133214	0.73571829	0.72345528	0.62888903	0.29655078	0.19454488	0.32268894	0.10350891	0.24997812	0.23847926	0.09539372
21.627777780	0.41115973	0.63502041	0.28304051	0.31729170	0.39090424	0.49727275	0.75848832	0.87066893	0.74006581	0.72507432	0.63224386	0.29846019	0.19337585	0.32102225	0.10265882	0.24883674	0.23868661	0.08907935
21.711111110	0.41199447	0.63479462	0.28504271	0.31913424	0.38912305	0.49743158	0.75299688	0.87181307	0.74075746	0.72905397	0.62237436	0.29964534	0.19213573	0.32134247	0.10259643	0.24578138	0.23818605	0.08381738
21.794444440	0.41064506	0.63264837	0.28161037	0.31832925	0.38868541	0.48246956	0.75885642	0.87105934	0.73337985	0.72183623	0.62965015	0.28410671	0.19182712	0.32144600	0.10360250	0.24359521	0.23774737	0.08847130
21.883333330	0.41111913	0.63529671	0.28002133	0.31323097	0.38763108	0.48786987	0.75966501	0.87060427	0.72204996	0.71762176	0.63204691	0.28934112	0.19127156	0.32000153	0.10169174	0.24314744	0.23710634	0.09095027
21.969444440	0.40638172	0.63553499	0.29000052	0.31784625	0.38844161	0.48987116	0.75850425	0.86951124	0.72471776	0.71293764	0.63039323	0.28614780	0.19157748	0.31772445	0.10332174	0.24396396	0.23698678	0.09431793
22.052777780	0.40652950	0.63372803	0.28437531	0.31734537	0.38873766	0.48796517	0.75718351	0.86802903	0.72313684	0.72216992	0.62600421	0.29204063	0.19041600	0.31919983	0.10026451	0.23801127	0.23596866	0.08730197
22.136111110	0.40748240	0.63440601	0.27267994	0.31564594	0.38743271	0.50260952	0.75350068	0.86895272	0.72758317	0.71691728	0.62256268	0.27976116	0.18892139	0.31773175	0.10119260	0.24220800	0.23615511	0.09003820
22.225000000	0.40508681	0.63464428	0.27169474	0.32065478	0.38627540	0.48650391	0.74736100	0.87130628	0.72521179	0.71667010	0.63262010	0.28552230	0.18828208	0.31527006	0.09976537	0.23554415	0.23535745	0.09022529
22.308333330	0.40529641	0.63384092	0.27817804	0.31730959	0.38655176	0.47675160	0.75532599	0.87073421	0.73776031	0.71758468	0.62666451	0.27758838	0.18827884	0.31569585	0.10003054	0.23016214	0.23453777	0.08631974
22.391666670	0.40426487	0.63456882	0.27112268	0.31410751	0.38680579	0.49028412	0.75566223	0.86940779	0.71233392	0.71937676	0.62797686	0.28367874	0.18748091	0.31324816	0.09703571	0.23212003	0.23400321	0.08982772
22.475000000	0.40159055	0.63396690	0.28358079	0.30750659	0.38611489	0.49241248	0.75130729	0.87065600	0.71829529	0.70714120	0.62972783	0.28334953	0.18627230	0.31407903	0.09958600	0.23200589	0.23460550	0.09148816
22.558333330	0.40042330	0.63330139	0.27579447	0.30271242	0.38504125	0.49079239	0.75277284	0.86932958	0.72903234	0.70971190	0.63059096	0.28209854	0.18542859	0.31301019	0.09595164	0.23438521	0.23435773	0.08692779
22.647222220	0.40052280	0.63297518	0.28421640	0.31067289	0.38442909	0.48494735	0.75359697	0.86852351	0.71210337	0.71450725	0.62847433	0.28035373	0.18564699	0.31185299	0.09764403	0.23009190	0.23348816	0.09141800
22.733333330	0.39907571	0.63386588	0.28701312	0.30729192	0.38411185	0.47192309	0.75290059	0.86641689	0.71592392	0.71076243	0.62447686	0.27939903	0.18566880	0.31159752	0.09650537	0.23056601	0.23347450	0.08381738
22.816666670	0.39873809	0.63180817	0.26606952	0.30917024	0.38477473	0.48478852	0.74494319	0.86639102	0.72122657	0.71057704	0.62331203	0.27814804	0.18315275	0.30938780	0.09467260	0.22766868	0.23225962	0.08671731
22.900000000	0.39720724	0.63217241	0.26851665	0.30024378	0.38400887	0.48281900	0.74370244	0.86502581	0.71025897	0.71618809	0.62449216	0.27913566	0.18351711	0.31037586	0.09758944	0.22713311	0.23169245	0.08610926
22.988888890	0.39706787	0.63188363	0.27271173	0.30389307	0.38369087	0.46471209	0.74202119	0.86635161	0.71095062	0.70525025	0.62566131	0.27423046	0.18333587	0.30909384	0.09394729	0.22498206	0.23136664	0.08232064
23.072222220	0.39535339	0.63287476	0.27020104	0.31519872	0.38332517	0.46995356	0.73800287	0.86603941	0.71763658	0.70466937	0.62746996	0.27209061	0.18212592	0.30844641	0.09017255	0.22311197	0.23071390	0.09088011
23.155555560	0.39482482	0.62767253	0.27728817	0.30804325	0.38317184	0.46537919	0.73653808	0.86378992	0.71121411	0.71454433	0.62517364	0.28657577	0.18155716	0.30748664	0.09235628	0.22366509	0.23023453	0.08578185
23.238888890	0.39373146	0.63113018	0.27474570	0.30834736	0.38243968	0.47306668	0.73424044	0.86652034	0.71312438	0.71244327	0.62576057	0.27544853	0.18099028	0.30687859	0.09143599	0.22176866	0.22988670	0.08358351
23.322222220	0.39477983	0.63090439	0.27862297	0.30485906	0.38139481	0.47465501	0.74423884	0.86549320	0.70581265	0.70799398	0.62536628	0.27001659	0.17994783	0.30588499	0.09133461	0.22124187	0.23006981	0.08449559
23.411111110	0.39197089	0.63021452	0.27271173	0.31131688	0.38222276	0.46061421	0.73771477	0.86382871	0.69833624	0.71171408	0.62484409	0.26860100	0.17910789	0.30585991	0.09218470	0.21640421	0.22956312	0.08463591
23.497222220	0.39229572	0.62644195	0.27833694	0.30986789	0.38162385	0.47043006	0.73547323	0.86437492	0.69451570	0.70292673	0.62567269	0.25921856	0.17830942	0.30435099	0.09052351	0.21922252	0.22826574	0.08398108
23.580555560	0.39187761	0.62968925	0.26851665	0.30442973	0.38049948	0.47414674	0.73398418	0.86215130	0.70034532	0.70521317	0.62608072	0.27209061	0.17776382	0.30355425	0.08941604	0.21549111	0.22775877	0.08809711
23.663888890	0.38986428	0.63162040	0.26715007	0.30255142	0.37997591	0.47077949	0.73312744	0.86273692	0.69224313	0.70628841	0.62469186	0.26899605	0.17700198	0.30331424	0.09004776	0.21550867	0.22847142	0.08744229
23.752777780	0.38805397	0.62690245	0.26845309	0.30589661	0.38027044	0.45934355	0.73139047	0.86261991	0.72010676	0.70246944	0.62372123	0.26823887	0.17634031	0.30182486	0.08900269	0.21176848	0.22678886	0.08531412
23.836111110	0.38879763	0.62601828	0.27811448	0.30756025	0.37996569	0.45864469	0.73837096	0.86012288	0.69421927	0.70370535	0.62032521	0.26560520	0.17533664	0.30205700	0.08631202	0.20949452	0.22758457	0.08699795
23.919444440	0.38739627	0.63007667	0.26915227	0.29713115	0.37962346	0.46055068	0.73569727	0.85905633	0.68687461	0.69631458	0.62081288	0.26468342	0.17551033	0.30144749	0.08724791	0.21394587	0.22671779	0.08615603
24.002777780	0.38689915	0.62647106	0.27077309	0.30019011	0.37999560	0.45711990	0.73641791	0.85817266	0.69790808	0.70057849	0.61961273	0.26800842	0.17541904	0.30061458	0.08639781	0.21145241	0.22514923	0.08552459
24.086111110	0.38557461	0.62545379	0.26629199	0.29913468	0.37822841	0.46026478	0.73346407	0.85909574	0.68868607	0.70228405	0.61685974	0.26721832	0.17363871	0.30097329	0.08709973	0.20673766	0.22556701	0.08641328
24.175000000	0.38623670	0.62648057	0.26994679	0.30283764	0.37827611	0.45718343	0.72952574	0.85588377	0.67669747	0.70177732	0.62171445	0.26514431	0.17350029	0.29972451	0.08785623	0.20952963	0.22518211	0.08458913
24.261111110	0.38451125	0.62344896	0.26769035	0.30627227	0.37768780	0.45912119	0.73059818	0.85877060	0.68483259	0.69846507	0.62198595	0.25595940	0.17236816	0.29866559	0.08456504	0.20812487	0.22486411	0.08503348
24.344444440	0.38414911	0.62195811	0.26645089	0.29834758	0.37636885	0.44946417	0.73110198	0.85606542	0.69174909	0.70518845	0.61618179	0.25984406	0.17223836	0.29764020	0.08548532	0.20760686	0.22439560	0.08255450
24.427777780	0.38231758	0.62353037	0.26266897	0.30156754	0.37644381	0.46591922	0.72681148	0.85551983	0.68219773	0.70081331	0.61090101	0.26023911	0.17158666	0.29664427	0.08534494	0.20688692	0.22395692	0.08304562
24.516666670	0.38238306	0.62439255	0.26168376	0.30072677	0.37618865	0.46007418	0.72299294	0.85440094	0.67873948	0.69235965	0.61053418	0.26349827	0.17108603	0.29525960	0.08532934	0.20377009	0.22384320	0.08339642
24.600000000	0.38219833	0.62134846	0.26606952	0.30056578	0.37595734	0.45832703	0.71630889	0.85275000	0.67972755	0.69379331	0.61778015	0.25388539	0.17062311	0.29525056	0.08261528	0.20246191	0.22279666	0.08211016
24.683333330	0.38081307	0.62141501	0.25980869	0.29829391	0.37537092	0.45441975	0.72886082	0.85203445	0.68423975	0.69486856	0.61368499	0.26102921	0.17025821	0.29482069	0.08373054	0.20117128	0.22246109	0.07906991
24.766666670	0.38050507	0.62113277	0.27134515	0.29850858	0.37491928	0.43907653	0.73019786	0.84948569	0.68967414	0.69357085	0.61553758	0.25062623	0.16927554	0.29489010	0.08406590	0.19910803	0.22206672	0.08140856
24.850000000	0.37916882	0.61970431	0.26390842	0.29816869	0.37513924	0.44400034	0.72794836	0.84975848	0.67676334	0.69359557	0.61474193	0.25296361	0.16903694	0.29424675	0.08333279	0.19781740	0.22219409	0.08423833
24.938888890	0.37844967	0.61935611	0.26273253	0.29700593	0.37477012	0.44816175	0.72464235	0.85264593	0.68664406	0.70165373	0.61433587	0.25879059	0.16888533	0.29270226	0.08326260	0.19652677	0.22132285	0.08332626
25.025000000	0.37775832	0.62001270	0.26044431	0.29029767	0.37334290	0.44530276	0.71686084	0.84767834	0.67261344	0.69345962	0.61097869	0.25572896	0.16791531	0.29239750	0.08135183	0.19786130	0.22128940	0.07815783
25.108333330	0.37664777	0.61985346	0.25977691	0.29117421	0.37291586	0.45365735	0.71762167	0.84590978	0.68414094	0.68640254	0.60613064	0.24687326	0.16675302	0.29157655	0.08037695	0.19993333	0.22117959	0.07974812
25.191666670	0.37608079	0.61866981	0.25869636	0.29085222	0.37291208	0.44387327	0.71670087	0.84748313	0.67330509	0.69510338	0.61352924	0.25223935	0.16677780	0.29118868	0.07943327	0.19347140	0.22026599	0.07895298
25.280555560	0.37478588	0.61741426	0.26270075	0.29741737	0.37339060	0.44409564	0.71914256	0.84280188	0.67053849	0.69201360	0.60845129	0.24779504	0.16588130	0.29031873	0.08220193	0.19230369	0.21984960	0.08465929
25.363888890	0.37441642	0.61482415	0.25653526	0.29026189	0.37141443	0.44469920	0.71823010	0.84436230	0.67218527	0.68990018	0.61271907	0.25003365	0.16531712	0.28950712	0.07958925	0.19659701	0.21984849	0.08037955
25.447222220	0.37312663	0.61671251	0.26597418	0.28305275	0.37080228	0.44508040	0.71878243	0.84211281	0.65943915	0.68863955	0.60456563	0.24865098	0.16504863	0.28926798	0.08027556	0.19414745	0.21945551	0.07726914
25.530555560	0.37214557	0.61385085	0.25675772	0.29045867	0.37135916	0.44857471	0.71401087	0.84299647	0.65739713	0.69404050	0.61174138	0.25135049	0.16452862	0.28948962	0.07940987	0.19147839	0.21837802	0.08363028
25.613888890	0.37182770	0.61384609	0.25043333	0.29051233	0.37044528	0.44063309	0.71217761	0.83809415	0.68196718	0.69153159	0.61177277	0.24354825	0.16382332	0.28809240	0.07581451	0.19250563	0.21869519	0.07570225
25.702777780	0.37088102	0.61255846	0.25411991	0.29090588	0.36957494	0.43297736	0.70962408	0.83633914	0.68585360	0.68008701	0.60997079	0.23396829	0.16323518	0.28614312	0.07821661	0.19312899	0.21801933	0.07818122
25.788888890	0.36995849	0.61228038	0.25300758	0.28298119	0.36846193	0.43319973	0.70531766	0.83845808	0.65581622	0.68627895	0.60721780	0.23851137	0.16262602	0.28640384	0.07906671	0.18930100	0.21710126	0.07324666
25.872222220	0.36839508	0.61279317	0.25551827	0.28584338	0.36923611	0.44657342	0.71343504	0.83747035	0.66849647	0.68007466	0.60635898	0.24782796	0.16195951	0.28552660	0.07659441	0.18944148	0.21699062	0.07743285
25.955555560	0.36866797	0.61203854	0.26146129	0.28439440	0.36776913	0.43501042	0.70229937	0.83620860	0.64768109	0.67568716	0.60231600	0.24180345	0.16121894	0.28459862	0.07688298	0.18845814	0.21687189	0.08037955
26.044444440	0.36813098	0.61207359	0.25005196	0.28557505	0.36868150	0.43656698	0.69844899	0.83693708	0.67007739	0.67689835	0.60506703	0.24595147	0.16208447	0.28452921	0.07620446	0.18777332	0.21568236	0.07757317
26.127777780	0.36726002	0.61120250	0.25313470	0.28010111	0.36714259	0.43599518	0.69662369	0.83671601	0.66553225	0.67766462	0.60377979	0.23877473	0.16121894	0.28403373	0.07385695	0.18110068	0.21582451	0.07878927
26.211111110	0.36544093	0.61080557	0.24941634	0.28056622	0.36679847	0.43291383	0.70039408	0.83376452	0.66349024	0.68693398	0.59828205	0.24407499	0.15962927	0.28377709	0.07463685	0.18447212	0.21577099	0.07914007
26.294444440	0.36457034	0.61057621	0.24534839	0.28697037	0.36604132	0.42757706	0.70276413	0.83359517	0.66039428	0.67904885	0.60611181	0.23745790	0.16060871	0.28232825	0.07583791	0.18585055	0.21472138	0.07546838
26.377777780	0.36433184	0.60777040	0.24636538	0.28115655	0.36599399	0.43278676	0.70394878	0.83353052	0.66289740	0.68357229	0.60439261	0.23890642	0.15945181	0.28230317	0.07433269	0.18259325	0.21471692	0.07364423
26.466666670	0.36271832	0.60805086	0.25132319	0.28487739	0.36430479	0.42528987	0.70239566	0.82987579	0.67027500	0.68232402	0.59734045	0.23946607	0.15948008	0.28115501	0.07526858	0.18635977	0.21353855	0.07301279
26.552777780	0.36302925	0.60736931	0.25075114	0.27920668	0.36460841	0.43599518	0.70048999	0.83147562	0.66872702	0.67450068	0.60448089	0.24078290	0.15895118	0.28022674	0.07401293	0.18532376	0.21340978	0.07401841
26.636111110	0.36041089	0.60514938	0.25361142	0.28559294	0.36447023	0.41992133	0.69487041	0.82691137	0.65354365	0.68524078	0.60059406	0.23357324	0.15899427	0.28062861	0.07158743	0.18245277	0.21283091	0.07745624
26.719444440	0.36079132	0.60596759	0.25281690	0.27337497	0.36459175	0.42973718	0.69756003	0.82988872	0.66352318	0.67476022	0.59457569	0.23495592	0.15802856	0.27932384	0.07357618	0.18427896	0.21333369	0.07624014
26.808333330	0.35968150	0.60459380	0.24897141	0.27448407	0.36273522	0.42131906	0.69736025	0.82792558	0.64774696	0.67179402	0.59398915	0.23650320	0.15725568	0.27924218	0.07372436	0.18180306	0.21321357	0.07525790
26.891666670	0.35794141	0.60498657	0.25024264	0.27890257	0.36270380	0.41042315	0.69725600	0.82347833	0.65364246	0.66995251	0.59302676	0.23538389	0.15733135	0.27861167	0.07310044	0.18047732	0.21251067	0.07698851
26.975000000	0.35888516	0.60393900	0.24328263	0.27779347	0.36222982	0.41747531	0.69755245	0.82663796	0.65416943	0.68004994	0.59344577	0.23689825	0.15692417	0.27723516	0.06964546	0.17950276	0.21102544	0.07797074
27.058333330	0.35597381	0.60378034	0.24439496	0.27414418	0.36104526	0.42347918	0.69535072	0.82598768	0.64251018	0.66980420	0.59463768	0.23159799	0.15671493	0.27738972	0.07118968	0.18206646	0.21131502	0.07673125
27.141666670	0.35435005	0.60183315	0.24019989	0.28392929	0.36106722	0.42065196	0.69432642	0.81969367	0.64573788	0.67174459	0.59808863	0.23215765	0.15554348	0.27681491	0.07274169	0.17504263	0.21030136	0.07308295
