# Supplementary material for: Transmembrane domain switching controls PINK1 import and fate in mitochondria
Source: EMBO J. 2026 May 26;45(13):4447–68. doi: 10.1038/s44318-026-00789-x (PMC13324151; doi:10.1038/s44318-026-00789-x)
Supplement: Supplementary file 4 — Source data Fig. 3 [file 44318_2026_789_MOESM4_ESM.zip › Fig3/3c.txt]

Time (min)	ACP1	ACP1	ACP1	ACP1	PINK1	PINK1	PINK1	PINK1
0.00000000	0.00287105	0.01501973	0.02611660	0.00804855	0.00266339	0.01220834	0.01827993	0.00664230
0.10000000	0.00349004	0.01443236	0.02425541	0.00851036	0.00230827	0.01263257	0.02023609	0.00576997
0.20000000	0.00298958	0.01455823	0.02485579	0.00792676	0.00229348	0.01154843	0.01686341	0.00638573
0.30000000	0.00327932	0.01439041	0.02389518	0.00810945	0.00208632	0.01329248	0.01618887	0.00563883
0.40000000	0.00263399	0.01250245	0.02461564	0.00775422	0.00193836	0.01333962	0.01814503	0.00592391
0.50000000	0.00366125	0.01380304	0.02311469	0.00740406	0.00211592	0.01239689	0.02198988	0.00523972
0.60000000	0.00393782	0.01430650	0.02131354	0.00798766	0.00218990	0.01206693	0.01794266	0.00591821
0.70000000	0.00331883	0.01325764	0.02443553	0.00785571	0.00153885	0.01531935	0.01652614	0.00547348
0.80000000	0.00280520	0.01334154	0.02275446	0.00726197	0.00168681	0.01211407	0.01841484	0.00567304
0.90000000	0.00213353	0.01250245	0.02035293	0.00747003	0.00162763	0.01135989	0.01814503	0.00534805
1.00000000	0.00237059	0.01216682	0.01951240	0.00768825	0.00187917	0.01423521	0.01558179	0.00525683
1.10000000	0.00304226	0.01296395	0.02461564	0.00685091	0.00211592	0.01121848	0.01470489	0.00556471
1.20000000	0.00215987	0.01325764	0.02203400	0.00707928	0.00238226	0.00961584	0.01409781	0.00521692
1.30000000	0.00272618	0.01208291	0.02011278	0.00664285	0.00202714	0.00966297	0.01544688	0.00557041
1.40000000	0.00217304	0.01111795	0.02161373	0.00664792	0.00152405	0.00952156	0.01335582	0.00534235
1.50000000	0.00251546	0.01170532	0.02089328	0.00727719	0.00165722	0.01037002	0.01551433	0.00544498
1.60000000	0.00260765	0.01346741	0.01987263	0.00615060	0.00159804	0.00834315	0.01362563	0.00488623
1.70000000	0.00275252	0.01304786	0.01957244	0.00634344	0.00174600	0.01051143	0.01389545	0.00483491
1.80000000	0.00217304	0.01195704	0.01867187	0.00659718	0.00205673	0.00839029	0.01301855	0.00493754
1.90000000	0.00259448	0.01183118	0.02083324	0.00651598	0.00109495	0.01093566	0.01187184	0.00472088
2.00000000	0.00213353	0.00956564	0.02143362	0.00584611	0.00152405	0.00961584	0.01220911	0.00465816
2.10000000	0.00194915	0.01124382	0.01548984	0.00580044	0.00118373	0.00824888	0.01301855	0.00447001
2.20000000	0.00201500	0.01044668	0.01951240	0.00585626	0.00140568	0.00956870	0.01099494	0.00483491
2.30000000	0.00184379	0.00935586	0.01446919	0.00607955	0.00134649	0.00966297	0.01463744	0.00439589
2.85416667	0.00206768	0.25281807	0.13526596	0.12577770	0.00090259	0.02521801	0.06509275	0.02261233
3.09166667	0.06354507	0.33441965	0.18605823	0.15681995	0.00785701	0.03445675	0.09200675	0.02842221
3.19166667	0.10327885	0.44488596	0.23883177	0.18896849	0.01115665	0.04525100	0.11183811	0.03127298
3.29166667	0.14849133	0.52543868	0.27581527	0.21948297	0.01679416	0.05119020	0.14569983	0.03972838
3.39166667	0.19074057	0.60976731	0.32210469	0.25335186	0.02397053	0.05863776	0.15959528	0.04461460
3.49166667	0.23505750	0.68847403	0.37481818	0.28269406	0.03048104	0.06938487	0.17868465	0.05118279
3.59166667	0.28998941	0.74574198	0.40964031	0.31396468	0.03576343	0.07791657	0.20370995	0.05689003
3.69166667	0.33837586	0.80284211	0.44728423	0.34709265	0.04382759	0.08927646	0.21220911	0.06466124
3.79166667	0.39478281	0.87034697	0.48991132	0.37476019	0.05152183	0.10393589	0.23831366	0.07002640
3.89166667	0.45590461	0.97057637	0.52239196	0.40460988	0.06395099	0.11680415	0.25760540	0.07668580
3.99166667	0.51935749	0.99218296	0.56904161	0.43376939	0.07466375	0.12392175	0.26812816	0.08146370
4.09166667	0.58335034	1.09832795	0.59876049	0.45916852	0.08309782	0.12773981	0.28418212	0.08901255
4.19166667	0.66227793	1.13705199	0.67230723	0.49208335	0.09274522	0.13853406	0.27379427	0.09643596
4.29166667	0.74153476	1.21739494	0.67368810	0.51457972	0.10820769	0.15357059	0.30974705	0.10446374
4.39166667	0.80244584	1.27587957	0.71337332	0.54528704	0.12118432	0.16488334	0.32937605	0.11359762
4.49166667	0.89048704	1.35781679	0.76812812	0.57237098	0.13327316	0.17374499	0.34124789	0.11967547
4.59166667	0.95230685	1.40514151	0.77557285	0.61511561	0.14875043	0.18114542	0.36209106	0.13093602
4.69166667	1.03178758	1.49387537	0.82894677	0.64168193	0.16558898	0.19278812	0.34940978	0.13622706
4.79166667	1.11057029	1.56591132	0.86514977	0.66913633	0.17582824	0.20905020	0.37288364	0.14580566
4.89166667	1.19645162	1.61050900	0.89895125	0.70390852	0.18963349	0.20782465	0.38752108	0.15328038
4.99166667	1.27815807	1.70444522	0.90735659	0.73669141	0.20703431	0.22587792	0.38765599	0.16218620
5.09166667	1.35576866	1.77635530	0.96325211	0.77474697	0.21688886	0.23799199	0.41342327	0.17258012
5.19166667	1.42921755	1.83635030	0.99056947	0.81329478	0.23461521	0.24661796	0.45059022	0.18307097
5.29166667	1.53063943	1.87746575	1.02833347	0.84419493	0.25398399	0.25095451	0.45612142	0.19141233
5.39166667	1.61238539	1.98616996	1.05769213	0.88157555	0.27091132	0.26745227	0.45578415	0.20265578
5.49166667	1.70287621	2.07150550	1.09353490	0.92340164	0.28286699	0.27485270	0.48323777	0.21416150
5.59166667	1.78472753	2.11773941	1.12835703	0.95210443	0.30189545	0.28093330	0.47817875	0.22107748
5.69166667	1.86536721	2.16409918	1.12745646	0.98450672	0.32477102	0.29545133	0.50765599	0.23466426
5.79166667	1.96024362	2.24456799	1.15981702	1.03114875	0.33832473	0.30794249	0.49139966	0.25009835
5.89166667	2.03898683	2.32335862	1.19013629	1.06641319	0.35038397	0.32312043	0.54118044	0.25857085
5.99166667	2.13298086	2.36741089	1.21979514	1.11378599	0.37308199	0.31831251	0.53807757	0.26759070
6.09166667	2.19856727	2.44280320	1.24369032	1.15696704	0.39403400	0.33551732	0.56033727	0.27598337
6.19166667	2.30571809	2.50166542	1.29784473	1.18755257	0.40820917	0.34961112	0.57234401	0.29191350
6.29166667	2.36930267	2.60936273	1.32143973	1.23071332	0.42577275	0.35861419	0.60647555	0.30136666
6.39166667	2.45996470	2.66369386	1.33278694	1.27478246	0.44386902	0.37006835	0.60080944	0.31166365
6.49166667	2.56765548	2.72670958	1.35494102	1.31837457	0.45129692	0.38703747	0.62003373	0.32518772
6.59166667	2.63105568	2.79266212	1.38351918	1.36914237	0.47637720	0.39985859	0.61477234	0.33492026
6.69166667	2.73284633	2.82886889	1.40675394	1.40705076	0.48877676	0.40113128	0.64458685	0.34821627
6.79166667	2.81688386	2.92053956	1.42044264	1.45459102	0.51067576	0.42328541	0.64505902	0.35306829
6.89166667	2.89754988	3.01107747	1.45688580	1.49355496	0.51705311	0.40975725	0.65962901	0.36889008
6.99166667	2.98198252	3.03612433	1.48678480	1.53562464	0.54063892	0.43030874	0.67804384	0.38279615
7.09166667	3.06839064	3.12527773	1.47771904	1.59566909	0.55777340	0.43997172	0.68404722	0.39434749
7.19166667	3.14455254	3.17663009	1.53241379	1.62499100	0.57106077	0.45830780	0.69281619	0.40195335
7.29166667	3.25054440	3.25219022	1.55774989	1.68324407	0.58348993	0.45981617	0.69308600	0.41637826
7.39166667	3.31760585	3.32783426	1.55480802	1.72482150	0.60142343	0.47933066	0.70738617	0.43131061
7.49166667	3.38229671	3.37570439	1.58584775	1.76210062	0.61339390	0.47848221	0.72789207	0.43521617
7.59166667	3.48079486	3.46729115	1.61820831	1.82421557	0.62995132	0.48131039	0.72087690	0.45383743
7.69166667	3.53805786	3.51025260	1.64084270	1.85862238	0.65417339	0.50091916	0.75244519	0.46817682
7.79166667	3.63812324	3.61383837	1.64882777	1.90548263	0.66509329	0.50002357	0.75743676	0.47234465
7.89166667	3.70244534	3.64484277	1.66653903	1.94824755	0.68512792	0.50921518	0.77045531	0.48306926
7.99166667	3.78984121	3.71612354	1.72183416	1.99739144	0.69462735	0.52038652	0.77942664	0.49492277
8.09166667	3.86742546	3.74322617	1.69805906	2.04185640	0.70837341	0.53674287	0.77827993	0.50772275
8.19166667	3.91133412	3.81341612	1.73576301	2.09331438	0.72317003	0.54946971	0.79534570	0.51865261
8.29166667	3.99180259	3.85990176	1.76043870	2.13767277	0.74101475	0.54635871	0.78785835	0.53099076
8.39166667	4.07777611	3.99365283	1.75707656	2.19099825	0.74511342	0.54890408	0.80485666	0.54426396
8.49166667	4.13154907	4.01798647	1.77256640	2.23196671	0.76307651	0.57539477	0.81234401	0.54807259
8.59166667	4.20451066	4.07118483	1.84515253	2.27528986	0.77297545	0.59759604	0.83979764	0.56391149
8.69166667	4.26506615	4.15866005	1.80150479	2.32542332	0.78305195	0.59872732	0.83817875	0.57172261
8.79166667	4.35271226	4.16625382	1.85211695	2.37355226	0.79784857	0.59787886	0.83231029	0.58628436
8.89166667	4.42314522	4.24986922	1.85259726	2.41569299	0.80696329	0.61880745	0.82880270	0.58778387
8.99166667	4.48176472	4.29064904	1.88207599	2.46340072	0.81556013	0.60207400	0.84728499	0.60187809
9.09166667	4.53507673	4.37254430	1.88645878	2.51982180	0.82245535	0.61385812	0.84175379	0.61743761
9.19166667	4.59049594	4.40770221	1.90200866	2.56770207	0.84457630	0.61282112	0.87919056	0.62755215
9.29166667	4.67283455	4.44113998	1.91179488	2.60198201	0.84257876	0.63695498	0.86522766	0.64073983
9.39166667	4.72506662	4.51737138	1.92542354	2.65437374	0.86082299	0.63308979	0.85443508	0.64742205
9.49166667	4.80068855	4.57493301	1.95658334	2.69137882	0.86222867	0.65203865	0.89774030	0.65507922
9.59166667	4.86186302	4.60522419	1.95550265	2.74319203	0.87507213	0.65246288	0.88175379	0.66800463
9.69166667	4.89829114	4.70251677	1.95262082	2.79045318	0.88217451	0.65538534	0.87588533	0.67496622
9.79166667	4.93827515	4.73331141	2.00947695	2.83656237	0.88708699	0.67447561	0.90212479	0.68176246
9.89166667	5.01084164	4.73784250	1.99993088	2.87229876	0.89599455	0.68126326	0.89423272	0.68996699
9.99166667	5.06086116	4.80702554	2.02562721	2.92190952	0.90420668	0.68404431	0.87655987	0.69114151
10.09166670	5.11987577	4.83471553	2.07641949	2.96711540	0.90053712	0.68253594	0.89578415	0.70348536
10.19166670	5.18023371	4.94178353	2.03007004	3.01666020	0.91583682	0.68041480	0.91258010	0.72023080
10.29166670	5.22457697	4.95751648	2.02238515	3.07300515	0.92826598	0.69361301	0.91258010	0.72394821
10.39166670	5.28718698	4.99363934	2.06621300	3.11408018	0.93254221	0.67480556	0.90779089	0.73237509
10.49166670	5.30047547	5.04037670	2.06279083	3.15162827	0.93717355	0.69686543	0.94563238	0.73320752
10.59166670	5.36465270	5.07767429	2.06303098	3.19478395	0.92653478	0.71359887	0.92047218	0.74139494
10.69166670	5.42009824	5.12860710	2.10355673	3.24113672	0.94109465	0.71345746	0.92215852	0.74570531
10.79166670	5.46046418	5.16947082	2.11382326	3.28299834	0.94432032	0.72349753	0.92654300	0.75754172
10.89166670	5.51968950	5.18633655	2.11820604	3.33229447	0.95569892	0.69026632	0.95015177	0.76071178
10.99166670	5.56018714	5.25530982	2.11928673	3.37423728	0.95674948	0.71727551	0.92917369	0.76513618
11.09166670	5.57822999	5.21411046	2.13075402	3.41598218	0.96117367	0.75451332	0.94084317	0.77539326
11.19166670	5.60649273	5.29424363	2.13207486	3.45684407	0.97583712	0.75677587	0.94799325	0.77838658
11.29166670	5.65987059	5.34022581	2.18064572	3.48681048	0.96454730	0.72373321	0.94981450	0.78613498
11.39166670	5.72122944	5.45002084	2.17139985	3.53934430	0.97790865	0.75159086	0.95332209	0.79138040
11.49166670	5.74323645	5.37643258	2.17206027	3.58670187	0.97906278	0.74701862	0.95635750	0.79558814
11.59166670	5.76243826	5.47888557	2.17085950	3.62269200	0.98478907	0.76884280	0.92229342	0.80435712
11.69166670	5.82643111	5.48731843	2.23173819	3.67248038	0.98474468	0.74961112	0.95116358	0.80466501
11.79166670	5.83989081	5.49348575	2.21474739	3.70393369	0.98638711	0.76379920	0.94556492	0.81733384
11.89166670	5.88921232	5.51328829	2.21216575	3.73541744	0.99551662	0.76629743	0.94050590	0.81450017
11.99166670	5.92939388	5.57794024	2.22285254	3.78898651	0.98572126	0.77478199	0.98030354	0.81170071
12.09166670	5.97072122	5.59384101	2.24212479	3.81096018	0.98455233	0.76384634	0.96053963	0.81898729
12.19166670	5.98163912	5.59430251	2.24950948	3.86360057	0.98498143	0.79721895	0.94785835	0.82305820
12.29166670	5.98595887	5.64972446	2.22519403	3.89154722	0.99033781	0.78779166	0.97531197	0.82587476
12.39166670	6.02225529	5.64800433	2.25431253	3.92042763	0.99345989	0.79349517	0.96674536	0.82279022
12.49166670	6.05668157	5.67456155	2.25857524	3.95674254	0.99707027	0.78336083	0.96026981	0.83404508
12.59166670	6.04517102	5.66902355	2.30360386	4.00840351	0.98950920	0.79476785	0.96411467	0.83137675
12.69166670	6.07024663	5.72964787	2.28271058	4.03955233	0.99218738	0.79750177	0.97436762	0.83422753
12.79166670	6.11948912	5.73589909	2.28697329	4.05577630	0.98538094	0.80141409	0.96256324	0.84388595
12.89166670	6.14530225	5.79064977	2.28865436	4.08773201	0.99693710	0.78746170	0.95500843	0.83817870
12.99166670	6.18242838	5.80491431	2.32906003	4.14211304	0.99163991	0.81475371	0.97032040	0.84078430
13.09166670	6.20924242	5.82098290	2.30396409	4.17270871	1.00000000	0.83535235	0.96222597	0.84072159
13.19166670	6.20015515	5.84703667	2.29141611	4.19589017	0.99653759	0.83723780	0.98448567	0.84534554
13.29166670	6.23638571	5.86927258	2.30474458	4.23143880	0.99297161	0.83318407	0.97005059	0.85432548
13.39166670	6.25454709	5.86402826	2.34791201	4.25664509	0.98505541	0.82828188	0.97349073	0.85876128
13.49166670	6.26645274	5.86658749	2.32281607	4.29114324	0.99502834	0.82795192	0.97032040	0.85998711
13.59166670	6.26001263	5.87451690	2.35367568	4.31260436	0.99897903	0.85769503	0.97605396	0.86221642
13.69166670	6.31029555	5.90707362	2.36334182	4.34893958	0.98771881	0.84298845	1.00000000	0.85403470
13.79166670	6.32254361	6.03209816	2.35739804	4.38428522	0.98755604	0.84770210	0.98185497	0.86288350
13.89166670	6.34726363	5.89285103	2.35019346	4.40841058	0.97807141	0.83695498	0.96741990	0.86869338
13.99166670	6.35864248	5.97197730	2.37018617	4.44475087	0.98776319	0.84699505	0.97281619	0.87515893
14.09166670	6.36763757	5.99790521	2.36652384	4.45208389	0.97382478	0.86721659	0.94920742	0.86095638
14.19166670	6.39243661	6.00747084	2.40038536	4.49574197	0.98702336	0.84331841	0.97693086	0.86880171
14.29166670	6.39184396	6.00982030	2.40092570	4.54314014	0.97728719	0.85260429	0.95278246	0.87751367
14.39166670	6.41005802	6.03872698	2.43814936	4.56425110	0.98554370	0.85788357	0.96728499	0.87408134
14.49166670	6.39896891	6.07044461	2.38417506	4.58898036	0.97699126	0.85703512	0.97234401	0.87930396
14.59166670	6.43518631	6.02077043	2.40752990	4.63363817	0.97274463	0.87372142	0.95123103	0.88223455
14.69166670	6.41823656	6.11176983	2.37859151	4.64558921	0.96346714	0.86156022	0.96242833	0.88261085
14.79166670	6.45105611	6.06717215	2.40020524	4.68182800	0.96846840	0.88088617	0.97801012	0.88187535
14.89166670	6.46269836	6.07900334	2.45423958	4.70155863	0.97241910	0.87947207	0.94644182	0.88306127
14.99166670	6.47829159	6.12762865	2.38249399	4.73200714	0.96716630	0.88192317	0.94954469	0.88543312
15.09166670	6.54584033	6.14273228	2.42590157	4.76544974	0.97449063	0.88413858	0.98522766	0.89801643
15.19166670	6.50237946	6.11260892	2.43658836	4.78777865	0.95942767	0.89224605	0.95878583	0.89771425
15.29166670	6.54893527	6.12477574	2.42728245	4.81861283	0.96589379	0.87753948	0.94981450	0.89788530
15.39166670	6.49740121	6.12263606	2.45988317	4.84294119	0.95377536	0.89243460	0.95062395	0.89317582
15.49166670	6.57337873	6.12628610	2.40885074	4.87835787	0.95778524	0.88828659	0.94502530	0.89908262
15.59166670	6.57673707	6.18002987	2.40674940	4.90669528	0.95939807	0.88838086	0.93531197	0.89639149
15.69166670	6.57158761	6.24161914	2.47423229	4.94771957	0.96022668	0.88418572	0.96627319	0.90187638
15.79166670	6.62457037	6.17919078	2.44103119	4.96301994	0.95407129	0.88173462	0.95770658	0.90006899
15.89166670	6.59184301	6.27853914	2.45033710	4.98895191	0.94914402	0.89139760	0.97450253	0.90777748
15.99166670	6.59647884	6.23561964	2.47423229	5.01750754	0.94942515	0.88069762	0.92512648	0.90600430
16.09166670	6.62474158	6.22064187	2.46834855	5.04886442	0.95015019	0.88602404	0.96134907	0.91132384
16.19166670	6.63654187	6.24174500	2.46726786	5.08603190	0.93554592	0.91119491	0.94043845	0.90396885
16.29166670	6.66479144	6.24065419	2.45111760	5.10414368	0.94152376	0.88281876	0.93072513	0.90814808
16.39166670	6.64565548	6.23771737	2.44577420	5.15750469	0.94195286	0.90770681	0.95939292	0.90864412
16.49166670	6.65767966	6.23016555	2.49398484	5.15971728	0.94618469	0.90120198	0.96310287	0.91160892
16.59166670	6.68020030	6.24459791	2.48756075	5.20026454	0.93547194	0.89695970	0.94502530	0.90924848
16.69166670	6.68477027	6.30559982	2.52460429	5.21835095	0.93557551	0.89889229	0.93214165	0.91406629
16.79166670	6.66490997	6.27505691	2.45700134	5.24195869	0.93137327	0.89681829	0.93018550	0.91495003
16.89166670	6.68363766	6.23956337	2.45213825	5.28951925	0.92548422	0.90285176	0.92897133	0.91092473
16.99166670	6.70004743	6.24044441	2.48972213	5.32477862	0.93048548	0.91576715	0.92937605	0.91678592
17.09166670	6.70580270	6.22366260	2.47693400	5.34560540	0.91815989	0.92147066	0.95048904	0.91776659
17.19166670	6.72923207	6.29519509	2.46846862	5.37146633	0.91715372	0.92924817	0.92647555	0.91214486
17.29166670	6.72906086	6.24669564	2.50479170	5.38843629	0.92326473	0.93509309	0.93025295	0.91300010
17.39166670	6.71753714	6.30123654	2.49206362	5.40952696	0.91062841	0.91670988	0.91831366	0.91711091
17.49166670	6.72999593	6.28613291	2.55030062	5.43492101	0.92045337	0.90464294	0.92080944	0.92851401
17.59166670	6.75306970	6.31999022	2.47357187	5.47767578	0.90607105	0.92194202	0.90313659	0.92403829
17.69166670	6.74674812	6.28726568	2.49596610	5.48717572	0.90530163	0.93594155	0.92964587	0.92103358
17.79166670	6.76729326	6.29741868	2.50449151	5.53304131	0.89809567	0.92637285	0.89693086	0.92278395
17.89166670	6.74948747	6.33618468	2.51691941	5.54411949	0.90420668	0.92703276	0.90630691	0.92407250
17.99166670	6.75330676	6.29460773	2.50659285	5.57240108	0.89159996	0.92132925	0.89477234	0.92095375
18.09166670	6.79323809	6.30664868	2.54885971	5.60635624	0.89791812	0.93759133	0.90151771	0.92181469
18.19166670	6.77120474	6.34302327	2.48209728	5.62453907	0.88733853	0.92330898	0.93908938	0.92517290
18.29166670	6.78333428	6.32708054	2.53204903	5.65373919	0.89697113	0.92425171	0.89349073	0.92562902
18.39166670	6.77877747	6.33190531	2.50497182	5.67545404	0.89864315	0.94268206	0.92728499	0.93166126
18.49166670	6.79384391	6.26343550	2.52478441	5.70527835	0.87952592	0.93301909	0.90354132	0.93038981
18.59166670	6.78432202	6.27459541	2.51127582	5.73151481	0.88121273	0.95248645	0.89672850	0.92946046
18.69166670	6.81675964	6.28927950	2.48017606	5.75895399	0.88884779	0.94800848	0.91129848	0.92860523
18.79166670	6.85937764	6.30568372	2.55180158	5.77645173	0.87303020	0.93094509	0.90812816	0.93251079
18.89166670	6.79327760	6.28114032	2.57215451	5.80550976	0.87038160	0.95597455	0.89713322	0.93463747
18.99166670	6.81139947	6.32557018	2.55660463	5.81689242	0.87743959	0.93999529	0.89571669	0.93935265
19.09166670	6.80132444	6.32993345	2.54405666	5.85825164	0.87773553	0.95328777	0.90913997	0.94008244
19.19166670	6.82932379	6.26121191	2.55168150	5.86454433	0.86718553	0.93202922	0.89753794	0.93189502
19.29166670	6.81154434	6.33177945	2.52964750	5.89529225	0.87230517	0.93716710	0.87271501	0.94547041
19.39166670	6.82063161	6.33089840	2.54915990	5.92995279	0.87212761	0.94433184	0.88121417	0.94206658
19.49166670	6.82816483	6.39920040	2.53847311	5.93827538	0.86965657	0.94857412	0.88451939	0.93353707
19.59166670	6.84205914	6.29674741	2.53913353	5.96126400	0.86236184	0.94211643	0.87905565	0.94060129
19.69166670	6.83982025	6.32141668	2.52718594	5.98918528	0.86762943	0.94183361	0.88040472	0.94011665
19.79166670	6.84727445	6.31663386	2.53715227	6.02321656	0.85898821	0.96082960	0.89430017	0.94277357
19.89166670	6.85935130	6.34654745	2.53361002	6.04571293	0.85187103	0.94145652	0.89247892	0.95104652
19.99166670	6.86518559	6.33274440	2.55726505	6.07134550	0.86332362	0.92825831	0.89173693	0.95471832
20.09166670	6.84441656	6.32850700	2.61358084	6.08484433	0.85915097	0.94560453	0.87028668	0.94776813
20.19166670	6.88965539	6.28634268	2.53757254	6.10634098	0.84747644	0.93221777	0.87925801	0.95370344
20.29166670	6.86978191	6.32880068	2.55516371	6.13420136	0.85111641	0.95517323	0.86603710	0.95004875
20.39166670	6.89513409	6.33190531	2.56074726	6.14604583	0.84894130	0.94932831	0.87777403	0.95129169
20.49166670	6.88939199	6.29817386	2.54591784	6.18661846	0.84388086	0.93495169	0.88121417	0.95084126
20.59166670	6.90216685	6.30862054	2.55018055	6.19619959	0.83899797	0.95097808	0.89011804	0.94984349
20.69166670	6.89713592	6.28206332	2.57449600	6.22216201	0.84337777	0.94862126	0.87642496	0.95041935
20.79166670	6.89954603	6.30534809	2.55954650	6.22287755	0.83254665	0.96229083	0.85382799	0.95522005
20.89166670	6.90260146	6.33467431	2.52520468	6.25981159	0.83318290	0.94423757	0.88209106	0.95857826
20.99166670	6.88210900	6.32712250	2.56482986	6.28370859	0.83671929	0.95276927	0.85814503	0.95826468
21.09166670	6.91616652	6.29695718	2.57623711	6.32244416	0.84377728	0.94329484	0.87028668	0.96210752
21.19166670	6.88712675	6.30815904	2.59695027	6.32073397	0.83142210	0.94037238	0.86590219	0.95995804
21.29166670	6.87972523	6.26297400	2.55228188	6.36672136	0.81526419	0.96912562	0.87716695	0.96384649
21.39166670	6.90332581	6.25256928	2.52250296	6.38382327	0.83047512	0.94711289	0.88141653	0.95755198
21.49166670	6.90202198	6.35485445	2.58560306	6.41454074	0.83803619	0.94155079	0.86185497	0.95882913
21.59166670	6.90644709	6.29028641	2.56813195	6.40965883	0.83538760	0.94725430	0.87851602	0.96694813
21.69166670	6.88071298	6.29217436	2.56044707	6.43524065	0.83433704	0.94951685	0.88033727	0.96203340
21.79166670	6.90855428	6.32162645	2.58626348	6.47968531	0.81385851	0.93207636	0.87365936	0.96477584
21.89166670	6.87216568	6.32825527	2.58476252	6.47594522	0.81399168	0.95008249	0.87979764	0.96490128
21.99166670	6.93232607	6.29473359	2.55048074	6.49362565	0.82355030	0.95837851	0.84107926	0.96683980
22.09166670	6.93511810	6.31151541	2.59935179	6.50452114	0.82815205	0.96577893	0.86529511	0.95994093
22.19166670	6.90470865	6.24661173	2.56843215	6.54654008	0.81058846	0.95489041	0.88492411	0.96543152
22.29166670	6.90435306	6.27891673	2.55456333	6.55430445	0.81234926	0.97426349	0.85976391	0.96498110
22.39166670	6.91151752	6.29490141	2.61394107	6.55924218	0.81529379	0.95140231	0.87615514	0.96983312
22.49166670	6.92725563	6.28823064	2.58422218	6.57821667	0.81575248	0.97902428	0.85011804	0.97425752
22.59166670	6.91253161	6.28151791	2.60811736	6.62735549	0.81261560	0.95884987	0.88202361	0.97848806
22.69166670	6.89062996	6.29964227	2.58608336	6.64629446	0.80358966	0.95423050	0.85720067	0.97053441
22.79166670	6.91189945	6.27207814	2.58067993	6.66467013	0.80638622	0.94060806	0.84472175	0.96362413
22.89166670	6.89120944	6.25785555	2.55624440	6.68164517	0.80401876	0.96775866	0.84148398	0.97522108
22.99166670	6.88578342	6.29120941	2.57929905	6.68467987	0.79676842	0.97336790	0.86522766	0.97540353
23.09166670	6.93556588	6.29981009	2.58230096	6.71720395	0.79812971	0.95818996	0.86590219	0.97284353
23.19166670	6.91700940	6.29154504	2.54934001	6.72291304	0.80422591	0.96417629	0.87730185	0.97566580
23.29166670	6.88154269	6.22794196	2.63231274	6.73578261	0.79431218	0.96983267	0.84694772	0.97164621
23.39166670	6.89386977	6.28655245	2.57755794	6.76440928	0.79466730	0.95993401	0.86731872	0.97862490
23.49166670	6.89734664	6.20939805	2.61159958	6.78372378	0.79443055	0.96780580	0.87217538	0.98157830
23.59166670	6.92117111	6.26238664	2.57785814	6.82653438	0.78336268	0.97322649	0.85247892	0.98231950
23.69166670	6.90470865	6.25781359	2.60913801	6.82272324	0.79022831	0.97275513	0.86414840	0.98069456
23.79166670	6.89473899	6.25303077	2.61310053	6.84278880	0.78164627	0.96794721	0.85510961	0.99006220
23.89166670	6.91412518	6.26490391	2.61628255	6.88550298	0.78429487	0.94004242	0.84161889	0.97222206
23.99166670	6.91787862	6.26289009	2.57341531	6.87772339	0.78623322	0.96422343	0.86205734	0.97214794
24.09166670	6.88631022	6.24149328	2.60907797	6.89762149	0.78038856	0.96422343	0.86172007	0.98213135
24.19166670	6.89962505	6.28328000	2.58500268	6.93351520	0.78796443	0.97091680	0.85018550	0.98510756
24.29166670	6.89388294	6.23603919	2.58314149	6.92836940	0.78158709	0.97242517	0.85841484	0.97953715
24.39166670	6.89584527	6.23222132	2.60097282	6.94808988	0.77177693	0.98123969	0.83750422	0.98281554
24.49166670	6.91602165	6.22404019	2.56452967	6.95462616	0.77600876	0.96738157	0.84930860	0.98487950
24.59166670	6.89986211	6.26620450	2.59755065	6.97293586	0.77805069	0.97412208	0.84924115	0.98183487
24.69166670	6.89159137	6.23473859	2.59286767	6.99966457	0.77495820	0.96455338	0.85220911	0.97609912
24.79166670	6.90485352	6.24602437	2.56218818	7.02371382	0.77541689	0.96379920	0.84370995	0.98660136
24.89166670	6.90842258	6.24266800	2.58824474	7.03037189	0.76871403	0.96370493	0.85389545	0.98262739
24.99166670	6.90894938	6.26876373	2.64143854	7.05610088	0.76414187	0.99368371	0.85214165	0.98669829
25.09166670	6.91654845	6.14080238	2.55942642	7.07050302	0.76946865	0.96874853	0.83338954	0.98048931
25.19166670	6.90373408	6.18552592	2.58278126	7.07200007	0.76761908	0.95055385	0.84249578	0.98332868
25.29166670	6.88208266	6.12699933	2.61550206	7.10432623	0.76125653	0.97610181	0.86907251	0.98567201
25.39166670	6.86394762	6.20667101	2.59845122	7.11420170	0.76190758	0.97534763	0.83500843	0.97649252
25.49166670	6.91998581	6.20289510	2.57371550	7.10767557	0.76443780	0.98600047	0.83709949	0.98200592
25.59166670	6.86178774	6.15414392	2.53901345	7.12763964	0.77395203	0.97195381	0.85180438	0.98650444
25.69166670	6.87682784	6.18321842	2.59190706	7.14487856	0.75226018	0.97431063	0.86192243	0.97665787
25.79166670	6.86533046	6.21334178	2.57215451	7.17678860	0.75054378	0.96493047	0.84080944	0.97832272
25.89166670	6.88562538	6.18720410	2.59208718	7.20292864	0.74653389	0.95177940	0.83507589	0.98285545
25.99166670	6.86843858	6.21057278	2.54333620	7.19423052	0.75464244	0.97567759	0.85032040	0.98306641
26.09166670	6.86363154	6.14252251	2.56266848	7.20733352	0.74854623	0.95734150	0.83575042	0.97342509
26.19166670	6.87685418	6.19366510	2.57347535	7.21406264	0.74518740	0.97643177	0.83770658	0.98183487
26.29166670	6.87568206	6.19769273	2.56494993	7.24821064	0.74978915	0.95818996	0.81713322	0.97653813
26.39166670	6.87483918	6.21057278	2.58938546	7.25911120	0.74224287	0.95206222	0.84209106	0.97828851
26.49166670	6.87757853	6.16551360	2.60565580	7.25751266	0.74505423	0.96992694	0.82441821	0.97667497
26.59166670	6.88193779	6.15578015	2.59106653	7.29424370	0.75023305	0.96945557	0.83251265	0.98416110
26.69166670	6.85059328	6.18237933	2.56945279	7.31390329	0.74663747	0.98425642	0.83777403	0.97634428
26.79166670	6.84520676	6.17243610	2.56849218	7.32385995	0.73673853	0.98156964	0.83082631	0.97780388
26.89166670	6.81042489	6.10589620	2.53979395	7.32226140	0.73673853	0.96082960	0.82333895	0.97844245
26.99166670	6.85804747	6.08810747	2.58037974	7.34058633	0.73815900	0.98699034	0.84148398	0.97634428
27.09166670	6.83424935	6.09914152	2.57449600	7.34684857	0.73372002	0.96629743	0.84431703	0.97570001
27.19166670	6.84788026	6.14269033	2.58242104	7.37664243	0.72877795	0.98015555	0.81915683	0.98217696
27.29166670	6.82823068	6.11411929	2.55582413	7.38300617	0.73141175	0.95767146	0.84161889	0.98672680
27.39166670	6.83399912	6.12439815	2.57953920	7.39333836	0.73522927	0.97101108	0.83055649	0.98599700
27.49166670	6.83452592	6.12968442	2.58632352	7.38304169	0.73509610	0.98812161	0.81821248	0.98123621
27.59166670	6.86928145	6.11726588	2.56675108	7.40717213	0.72706154	0.97633750	0.83622260	0.98470845
27.69166670	6.87310074	6.07422052	2.58776443	7.41303347	0.72351035	0.97101108	0.85376054	0.98774167
27.79166670	6.84385025	6.08718447	2.58362180	7.41463709	0.72840803	0.97553618	0.80188870	0.98425803
27.89166670	6.83284017	6.05576052	2.58530287	7.45421507	0.71701463	0.97299081	0.82603710	0.98765615
27.99166670	6.85950934	6.08672297	2.55582413	7.44942958	0.72633650	0.98161678	0.80694772	0.98295808
28.09166670	6.84506189	6.06872447	2.56861226	7.44324346	0.72317003	0.96559038	0.82104553	0.98843726
28.19166670	6.83561903	6.07040265	2.57779810	7.45949789	0.71997396	0.97124676	0.82556492	0.98507335
28.29166670	6.83352500	6.04493625	2.55108112	7.49130135	0.71802080	0.97685600	0.79716695	0.99580936
28.39166670	6.87094087	6.05265588	2.56140768	7.49428530	0.71088883	0.97525336	0.82468803	0.98652724
28.49166670	6.81496853	6.06293475	2.56296867	7.50373956	0.72007753	0.97105821	0.85112985	0.98707459
28.59166670	6.81681232	6.08886265	2.56446963	7.51702018	0.71362621	0.97812868	0.84215852	0.98637330
28.69166670	6.82711123	6.11789520	2.57935909	7.50638351	0.71185061	0.96954985	0.82219224	0.98664698
28.79166670	6.80206196	6.04116034	2.57551665	7.54871708	0.70721927	0.97954278	0.82630691	0.98143576
28.89166670	6.80319458	6.05160702	2.54333620	7.54325157	0.70911324	0.96158379	0.81949410	0.99030737
28.99166670	6.81744448	6.04908975	2.55990673	7.56815845	0.71167305	0.98458638	0.81220911	0.98319754
29.09166670	6.81567970	6.07447225	2.57179428	7.56354550	0.71988518	1.00000000	0.83062395	0.98622506
29.19166670	6.79011681	6.03427979	2.58176062	7.56111469	0.70495539	0.97416922	0.81801012	0.98649304
29.29166670	6.80756701	6.06348016	2.54663830	7.57078209	0.70035364	0.96285647	0.81119730	0.99124813
29.39166670	6.82157985	6.05760652	2.56398932	7.58056621	0.69169762	0.99778459	0.82967960	0.98428654
29.49166670	6.79904604	6.01615543	2.52274311	7.60472203	0.69483450	0.96742871	0.80728499	0.98933811
29.59166670	6.80523592	6.02668602	2.58272123	7.61684561	0.69951023	0.98105114	0.82765599	0.98583166
29.69166670	6.81025368	6.05995597	2.54952013	7.59975892	0.69851886	0.98915861	0.82360877	0.98383041
29.79166670	6.79613548	5.99987707	2.55960654	7.64381791	0.69860764	0.98383219	0.81376054	0.98882497
29.89166670	6.82402946	6.00419839	2.56422948	7.63108536	0.69225989	0.97355645	0.82064081	0.98625927
29.99166670	6.79182890	5.99412930	2.52154235	7.63119193	0.68777651	0.98590620	0.83642496	1.00000000
30.09166670	6.81532412	6.01170825	2.57821836	7.65485549	0.68647441	0.96059392	0.81888702	0.98741669
30.19166670	6.75839037	6.00696739	2.55804555	7.65362740	0.68789488	0.97266085	0.81544688	0.98470845
30.29166670	6.78076613	6.00717716	2.55474345	7.67126723	0.68777651	0.96775866	0.82010118	0.99133935
30.39166670	6.78694285	5.98792003	2.55678474	7.68082299	0.68759895	0.98279519	0.83831366	0.99115690
30.49166670	6.77794776	6.02181930	2.54429681	7.67464194	0.68188746	0.99179826	0.80134907	0.98843156
