# Supplementary material for: Transmembrane domain switching controls PINK1 import and fate in mitochondria
Source: EMBO J. 2026 May 26;45(13):4447–68. doi: 10.1038/s44318-026-00789-x (PMC13324151; doi:10.1038/s44318-026-00789-x)
Supplement: Supplementary file 5 — Source data Fig. 4 [file 44318_2026_789_MOESM5_ESM.zip]

Archive with 5 entries (4 files):
- Fig4/
- Fig4/4h.txt
- __MACOSX/Fig4/._4h.txt
- Fig4/4g.txt
- __MACOSX/Fig4/._4g.txt
