# Supplementary material for: Transmembrane domain switching controls PINK1 import and fate in mitochondria
Source: EMBO J. 2026 May 26;45(13):4447–68. doi: 10.1038/s44318-026-00789-x (PMC13324151; doi:10.1038/s44318-026-00789-x)
Supplement: Supplementary file 5 — Source data Fig. 4 [file 44318_2026_789_MOESM5_ESM.zip › Fig4/4h.txt]

Time (min)	DDL WT	DDL WT	DDL WT	DDL (1-150)	DDL (1-150)	DDL (1-150)
0.00000000	0.00018800	0.00030900	0.00012900	0.0001690000	0.0001110000	0.0000951000
0.10000000	0.00029800	0.00016300	0.00010600	0.0000878000	0.0001700000	0.0000515000
0.67777800	0.02506700	0.02787700	0.02739100	0.0004860000	0.0005830000	0.0003800000
0.77777800	0.04187200	0.04515800	0.05595700	0.0007230000	0.0009370000	0.0007010000
0.87777800	0.06342100	0.06314200	0.09371300	0.0013440000	0.0009300000	0.0009190000
0.97777800	0.08690900	0.08703900	0.13840600	0.0015330000	0.0011810000	0.0015610000
1.07777800	0.11397000	0.10576900	0.18526100	0.0020530000	0.0017050000	0.0022420000
1.17777800	0.14157400	0.13337200	0.23632500	0.0021610000	0.0019110000	0.0027770000
1.27777800	0.17262400	0.15613600	0.27907900	0.0030390000	0.0026120000	0.0032570000
1.37777800	0.19740100	0.17720900	0.33398100	0.0033360000	0.0024940000	0.0038790000
1.47777800	0.22682600	0.20733400	0.37741300	0.0039780000	0.0033940000	0.0041520000
1.57777800	0.25991000	0.22201500	0.42243800	0.0045520000	0.0033870000	0.0053090000
1.67777800	0.28166300	0.25060500	0.45744800	0.0046190000	0.0040810000	0.0050670000
1.77777800	0.31357000	0.27102600	0.49949300	0.0056870000	0.0039630000	0.0062280000
1.87777800	0.33609200	0.29454500	0.53400200	0.0054770000	0.0048700000	0.0064620000
1.97777800	0.36558000	0.32049100	0.56977700	0.0064020000	0.0050770000	0.0064810000
2.07777800	0.39265700	0.34365800	0.60093100	0.0071120000	0.0052390000	0.0076580000
2.17777800	0.42458000	0.35887100	0.62497800	0.0068140000	0.0053570000	0.0080110000
2.27777800	0.44555500	0.37940400	0.65722500	0.0070710000	0.0053570000	0.0080700000
2.37777800	0.47222400	0.40409800	0.67933600	0.0074360000	0.0063530000	0.0085060000
2.47777800	0.50018100	0.42529100	0.70247100	0.0086580000	0.0063460000	0.0086130000
2.57777800	0.52934700	0.44749700	0.72837900	0.0080640000	0.0062350000	0.0094170000
2.67777800	0.54489600	0.46921400	0.75459100	0.0084150000	0.0073350000	0.0093180000
2.77777800	0.56691500	0.48532800	0.76550400	0.0090090000	0.0070320000	0.0103680000
2.87777800	0.59239800	0.50487400	0.79231000	0.0092520000	0.0073570000	0.0104230000
2.97777800	0.61206200	0.52365600	0.80240300	0.0097250000	0.0075710000	0.0112310000
3.07777800	0.63628100	0.54414600	0.81625500	0.0100560000	0.0075560000	0.0102570000
3.17777800	0.65986300	0.56249900	0.83806300	0.0100560000	0.0086260000	0.0109500000
3.27777800	0.68288000	0.58589700	0.85003100	0.0106710000	0.0085600000	0.0107360000
3.37777800	0.69952900	0.60564100	0.85852600	0.0107720000	0.0081170000	0.0113070000
3.47777800	0.72130500	0.61627200	0.86978900	0.0115280000	0.0087590000	0.0117310000
3.57777800	0.72810600	0.63387800	0.87857400	0.0121160000	0.0083310000	0.0116750000
3.67777800	0.74930900	0.65172600	0.88929800	0.0107580000	0.0095260000	0.0116990000
3.77777800	0.76842300	0.66934900	0.90120100	0.0118460000	0.0091280000	0.0124990000
3.87777800	0.78506400	0.69153800	0.90654100	0.0119200000	0.0098580000	0.0126620000
3.97777800	0.79755800	0.69879700	0.92425300	0.0117040000	0.0096000000	0.0121860000
4.07777800	0.81440200	0.71637000	0.92893800	0.0122440000	0.0103820000	0.0123130000
4.17777800	0.83526000	0.72617700	0.93380300	0.0129670000	0.0100950000	0.0127770000
4.27777800	0.84927800	0.74672700	0.94219100	0.0125890000	0.0105450000	0.0127800000
4.37777800	0.85764100	0.75494700	0.94749400	0.0127170000	0.0103900000	0.0127490000
4.47777800	0.86818000	0.76858900	0.94982400	0.0127640000	0.0104120000	0.0128800000
4.57777800	0.87540400	0.78695100	0.95989500	0.0138650000	0.0102200000	0.0124600000
4.67777800	0.89213100	0.79741000	0.95541200	0.0137370000	0.0105150000	0.0128040000
4.77777800	0.89771500	0.81285500	0.96797900	0.0125410000	0.0102350000	0.0133870000
4.87777800	0.91184200	0.81926500	0.97093200	0.0142910000	0.0105150000	0.0135890000
4.97777800	0.91880800	0.83245200	0.96973900	0.0141550000	0.0102050000	0.0136480000
5.07777800	0.92483900	0.84565800	0.98096100	0.0123590000	0.0107370000	0.0137630000
5.17777800	0.93624900	0.85952300	0.98561800	0.0134940000	0.0109800000	0.0130020000
5.27777800	0.94597900	0.86492900	0.98193700	0.0136830000	0.0113930000	0.0146070000
5.37777800	0.95058100	0.87379200	0.98545700	0.0145740000	0.0110320000	0.0133270000
5.47777800	0.95535600	0.89098700	0.98865400	0.0149390000	0.0113640000	0.0133590000
5.57777800	0.96588700	0.89190500	0.98888400	0.0133590000	0.0110830000	0.0139730000
5.67777800	0.97118000	0.90010800	0.99313600	0.0136290000	0.0115260000	0.0135170000
5.77777800	0.96159900	0.90934100	0.98604600	0.0137170000	0.0108470000	0.0136050000
5.87777800	0.97285200	0.91069600	0.99425600	0.0138720000	0.0110320000	0.0141710000
5.97777800	0.97352000	0.92302600	0.98791700	0.0134330000	0.0110390000	0.0137350000
6.07777800	0.97599300	0.93245600	1.00000000	0.0135750000	0.0112970000	0.0134460000
6.17777800	0.98178900	0.93309100	0.98963500	0.0143920000	0.0116520000	0.0137270000
6.27777800	0.99688200	0.94067600	0.98746100	0.0140200000	0.0119390000	0.0141080000
6.37777800	0.98799300	0.95274000	0.98945500	0.0133320000	0.0112600000	0.0134020000
6.47777800	0.99386700	0.95473000	0.99463300	0.0144800000	0.0116220000	0.0136120000
6.57777800	0.99081200	0.96047100	0.99022500	0.0146010000	0.0109580000	0.0138980000
6.67777800	0.98989300	0.96899100	0.98678800	0.0144460000	0.0121900000	0.0137550000
6.77777800	1.00000000	0.97471400	0.98557200	0.0135270000	0.0113640000	0.0140170000
6.87777800	0.99785600	0.96966900	0.98402400	0.0138720000	0.0112750000	0.0134020000
6.97777800	0.99425900	0.96633100	0.98142100	0.0145270000	0.0108910000	0.0139530000
7.07777800	0.99249300	0.97393300	0.97793900	0.0128050000	0.0108990000	0.0139210000
7.17777800	0.99052100	0.97770800	0.97922400	0.0143450000	0.0111200000	0.0137510000
7.27777800	0.99927000	0.98026500	0.97706800	0.0137640000	0.0114080000	0.0136360000
7.37777800	0.99367000	0.97952700	0.97664900	0.0141830000	0.0112460000	0.0131920000
7.47777800	0.98691700	0.98477000	0.96805300	0.0144590000	0.0103090000	0.0138660000
7.57777800	0.98280200	0.98337100	0.96842100	0.0142430000	0.0111200000	0.0130820000
