# Supplementary material for: Transmembrane domain switching controls PINK1 import and fate in mitochondria
Source: EMBO J. 2026 May 26;45(13):4447–68. doi: 10.1038/s44318-026-00789-x (PMC13324151; doi:10.1038/s44318-026-00789-x)
Supplement: Supplementary file 5 — Source data Fig. 4 [file 44318_2026_789_MOESM5_ESM.zip › Fig4/4g.txt]

Time (min)	DDL WT	DDL WT	DDL WT	DDL WT	DDL WT	DDL 1-50	DDL 1-50	DDL 1-50	DDL 1-50	DDL 1-50	DDL 1-91	DDL 1-91	DDL 1-91	DDL 1-91	DDL 1-91
0.00000000	0.005751260	0.018072290	0.000228310	0.000371920	0.003010370	0.00339393	0.03377187	0.00027962	0.00064329	0.00312659	0.016341680	0.022252000	0.000357400	0.000685080	0.002438580
0.10000000	0.008626890	0.027108430	0.000249840	0.000416800	0.003130780	0.00763633	0.00888733	0.00028471	0.00058274	0.00319119	0.008170840	0.023963700	0.000323130	0.000575760	0.002525670
0.20000000	0.009345790	0.019578310	0.000219690	0.000493750	0.002868060	0.00763633	0.02488453	0.00029996	0.00068113	0.00332039	0.013073340	0.011981850	0.000166460	0.000663210	0.002874040
0.30000000	0.007907980	0.015060240	0.000280000	0.000359090	0.003119830	0.00509089	0.01244227	0.00028979	0.00057518	0.00308784	0.006536670	0.005135080	0.000283960	0.000714230	0.002475900
0.40000000	0.010783610	0.007530120	0.000180920	0.000339850	0.003273090	0.00339393	0.02843947	0.00027454	0.00071140	0.00317827	0.008170840	0.022252000	0.000352510	0.000583040	0.002401250
0.50000000	0.015815960	0.021084340	0.000262770	0.000275730	0.002572500	0.01018178	0.02488453	0.00023387	0.00057518	0.00253228	0.009805010	0.017116930	0.000151770	0.000677790	0.002401250
0.60000000	0.006470170	0.021084340	0.000146460	0.000288560	0.002944690	0.01187874	0.02132960	0.00033555	0.00068113	0.00260980	0.008170840	0.008558460	0.000190940	0.000517450	0.002214630
0.70000000	0.007907980	0.016566270	0.000180920	0.000307790	0.002725750	0.01357571	0.01955213	0.00011693	0.00053734	0.00227389	0.004902500	0.006846770	0.000225210	0.000743380	0.002488340
0.80000000	0.007189070	0.013554220	0.000327380	0.000256490	0.003065100	0.00509089	0.02666200	0.00018811	0.00056761	0.00228681	0.008170840	0.022252000	0.000190940	0.000561180	0.002687410
0.90000000	0.007189070	0.003012050	0.000232610	0.000307790	0.002506810	0.00763633	0.03199440	0.00023387	0.00056761	0.00272608	0.006536670	0.015405230	0.000220320	0.000699650	0.002600320
1.00000000	0.008626890	0.027108430	0.000172310	0.000410390	0.002944690	0.01018178	0.01955213	0.00029996	0.00048436	0.00319119	0.008170840	0.011981850	0.000244800	0.000532030	0.002413690
1.10000000	0.013659240	0.007530120	0.000133540	0.000288560	0.002725750	0.02460597	0.01955213	0.00025929	0.00034813	0.00208009	0.008987920	0.020540310	0.000347610	0.000532030	0.001891140
1.20000000	0.002875630	0.013554220	0.000267070	0.000339850	0.002441130	0.01103026	0.01599720	0.00024912	0.00042381	0.00235141	0.010622090	0.017116930	0.000244800	0.000495590	0.001704520
1.30000000	0.007189070	0.015060240	0.000137840	0.000301380	0.002189360	0.00339393	0.03199440	0.00024912	0.00032543	0.00294572	0.005719590	0.008558460	0.000146880	0.000502880	0.002189740
1.40000000	0.006470170	0.012048190	0.000142150	0.000365500	0.002112730	0.00848482	0.02666200	0.00015252	0.00044652	0.00202841	0.011439180	0.010270160	0.000166460	0.000342540	0.001928470
1.50000000	0.005751260	0.013554220	0.000193840	0.000282140	0.002364510	0.00848482	0.00888733	0.00027454	0.00034813	0.00223513	0.009805010	0.006846770	0.000195840	0.000619480	0.002052880
1.60000000	0.008626890	0.019578310	0.000193840	0.000282140	0.001521600	0.01018178	0.01244227	0.00019828	0.00040111	0.00231265	0.008170840	0.022252000	0.000161570	0.000517450	0.001667190
1.70000000	0.009345790	0.021084340	0.000185230	0.000307790	0.002331670	0.01527267	0.03199440	0.00012202	0.00037841	0.00217053	0.004902500	0.008558460	0.000181150	0.000568470	0.002401250
1.80000000	0.006470170	0.012048190	0.000120610	0.000243670	0.001740540	0.00593937	0.02488453	0.00021861	0.00043138	0.00222221	0.009805010	0.008558460	0.000190940	0.000429990	0.001791610
1.90000000	0.007907980	0.012048190	0.000081845	0.000365500	0.002047050	0.00593937	0.01777467	0.00015761	0.00040868	0.00191213	0.002451250	0.013693540	0.000239900	0.000575760	0.001716960
2.00000000	0.005032350	0.019578310	0.000185230	0.000185960	0.001959470	0.01103026	0.01955213	0.00014744	0.00059031	0.00169250	0.007353760	0.011981850	0.000112610	0.000364400	0.001953350
2.10000000	0.001437810	0.016566270	0.000172310	0.000294970	0.002112730	0.00678785	0.01244227	0.00023895	0.00026488	0.00242892	0.004902500	0.030810470	0.000141980	0.000378980	0.001741840
2.20000000	0.007907980	0.006024100	0.000142150	0.000294970	0.001346450	0.00678785	0.02666200	0.00010168	0.00044652	0.00166666	0.013890430	0.013693540	0.000195840	0.000364400	0.001592540
2.30000000	0.010064700	0.022590360	0.000146460	0.000153900	0.001860950	0.00593937	0.01421973	0.00017286	0.00027245	0.00279068	0.006536670	0.030810470	0.000083231	0.000444570	0.001654750
2.40000000	0.005032350	0.010542170	0.000129230	0.000237260	0.001576340	0.01357571	0.02132960	0.00012710	0.00039354	0.00210593	0.006536670	0.017116930	0.000190940	0.000400840	0.001343710
2.85666667	0.011502520	0.024096390	0.016037390	0.008496370	0.006392920	0.03054534	0.03554933	0.00786503	0.00445761	0.00645991	0.004902500	0.011981850	0.004891030	0.001639810	0.003956470
2.95666667	0.015097050	0.037650600	0.036748580	0.018300850	0.010103890	0.02290900	0.02488453	0.01335073	0.00689454	0.00894051	0.009805010	0.018828620	0.009165170	0.002215570	0.004951810
3.05666667	0.007907980	0.057228920	0.062521270	0.031183270	0.013803900	0.04581801	0.02843947	0.02040740	0.01073914	0.01594305	0.011439180	0.022252000	0.015745290	0.002354040	0.005449470
3.15666667	0.012221420	0.040662650	0.087897650	0.045752140	0.016989410	0.03563623	0.04443667	0.02667603	0.01261603	0.02198952	0.006536670	0.017116930	0.022158940	0.003352500	0.008211540
3.25666667	0.012221420	0.034638550	0.114002020	0.062251120	0.022429970	0.03224230	0.03377187	0.03296501	0.01534811	0.02523240	0.007353760	0.018828620	0.028587290	0.003862670	0.008696760
3.35666667	0.018691590	0.027108430	0.141665770	0.079731190	0.028177030	0.04751497	0.05332400	0.03965054	0.01931380	0.02919878	0.013073340	0.008558460	0.035319180	0.005706540	0.012143120
3.45666667	0.021567220	0.031626510	0.171410110	0.094966940	0.032402490	0.03818167	0.05865640	0.04481086	0.02239401	0.03374655	0.013073340	0.022252000	0.042922550	0.006318740	0.014643910
3.55666667	0.012940330	0.040662650	0.195386500	0.110766980	0.039977670	0.06109067	0.03554933	0.04886793	0.02523205	0.03988346	0.012256260	0.039368930	0.046937210	0.006712290	0.016012500
3.65666667	0.007189070	0.048192770	0.221822570	0.125855250	0.046053140	0.04157560	0.03732680	0.05575174	0.02915233	0.04435372	0.027780860	0.034233850	0.054755990	0.007513980	0.019645480
3.75666667	0.023005030	0.045180720	0.248129400	0.142995470	0.054471220	0.04157560	0.05332400	0.05910722	0.03334506	0.04904361	0.025329600	0.029098770	0.063627410	0.008978880	0.020292450
3.85666667	0.033788640	0.067771080	0.277020830	0.157404020	0.061608520	0.03733319	0.03732680	0.06574191	0.03555494	0.05368182	0.014707510	0.018828620	0.070373990	0.009255820	0.024659500
3.95666667	0.036664270	0.054216870	0.303349200	0.179911380	0.074263010	0.05684827	0.04443667	0.06981424	0.04135968	0.06166627	0.020427100	0.030810470	0.075382520	0.009868020	0.028267600
4.05666667	0.030194100	0.048192770	0.331538480	0.193601750	0.080371320	0.06278764	0.03732680	0.07461867	0.04280518	0.06666624	0.026146690	0.027387080	0.082711710	0.012644760	0.033269170
4.15666667	0.042415530	0.060240960	0.356380710	0.206298210	0.090103010	0.08399968	0.04621413	0.07837579	0.04479559	0.07250599	0.022061270	0.056485860	0.090775290	0.013278820	0.036242740
4.25666667	0.035945360	0.078313250	0.388545950	0.229966210	0.102702760	0.04157560	0.03554933	0.08124828	0.05090305	0.07594266	0.016341680	0.027387080	0.095886640	0.013942040	0.038320510
4.35666667	0.038820990	0.081325300	0.409481140	0.244560720	0.112226470	0.07296942	0.03554933	0.08849814	0.05354432	0.08571004	0.022061270	0.041080620	0.104341900	0.015472530	0.046494720
4.45666667	0.058950400	0.058734940	0.434831680	0.264849410	0.125603440	0.08739360	0.05510147	0.09326190	0.05612504	0.08754466	0.019610020	0.027387080	0.109409180	0.017010310	0.049990840
4.55666667	0.061826020	0.061746990	0.459432680	0.289492080	0.134229510	0.07212093	0.04088173	0.09866117	0.05891010	0.09607173	0.029415020	0.044504010	0.119019870	0.017717250	0.052441860
4.65666667	0.048166790	0.052710840	0.480419570	0.306548940	0.144639910	0.04581801	0.04088173	0.09998302	0.06528244	0.10585203	0.056378800	0.023963700	0.124816640	0.020931280	0.060889790
4.75666667	0.035226460	0.069277110	0.504516570	0.323003030	0.161749730	0.08230271	0.08887333	0.10621607	0.06735610	0.11091660	0.029415020	0.037657240	0.132841060	0.020005690	0.064074880
4.85666667	0.033788640	0.067771080	0.531426480	0.341842530	0.171229650	0.06787853	0.03377187	0.11025281	0.07045903	0.11781578	0.017975850	0.035945540	0.138579080	0.022272280	0.072784080
4.95666667	0.048885690	0.064759040	0.546283570	0.364811570	0.188372320	0.05430282	0.06576627	0.11205765	0.07247971	0.12556767	0.017975850	0.047927390	0.146006190	0.023605990	0.080361090
5.05666667	0.046728970	0.084337350	0.571298110	0.379200890	0.199888340	0.08569664	0.10487053	0.11896688	0.07612753	0.13127822	0.032683360	0.023963700	0.151670780	0.024684620	0.087477760
5.15666667	0.051042420	0.132530120	0.594219130	0.396674550	0.210867970	0.08399968	0.06576627	0.12128012	0.08068353	0.13618775	0.041671290	0.063332630	0.155014690	0.026951200	0.092155850
5.25666667	0.058231490	0.099397590	0.617308150	0.411852590	0.228448510	0.06533308	0.06398880	0.12288669	0.08510330	0.14365541	0.060464220	0.013693540	0.163753910	0.027956950	0.100230520
5.35666667	0.059669300	0.114457830	0.634133840	0.436424730	0.239625180	0.10860564	0.06754373	0.13125504	0.08648070	0.15008947	0.050659210	0.035945540	0.170857900	0.029472870	0.107633350
5.45666667	0.070452910	0.120481930	0.651691830	0.450243350	0.253834110	0.09248449	0.05865640	0.12940444	0.08856192	0.16231162	0.020427100	0.053062470	0.173952120	0.031805040	0.115222800
5.55666667	0.065420560	0.125000000	0.664894790	0.470775700	0.265076460	0.09418146	0.05865640	0.13350728	0.09079451	0.16868108	0.045756710	0.073602780	0.181570170	0.033459430	0.124728280
5.65666667	0.074047450	0.121987950	0.686807810	0.485665190	0.287199920	0.11963590	0.07998600	0.13560699	0.09283790	0.17127797	0.035951700	0.041080620	0.187024230	0.036134140	0.129207300
5.75666667	0.095614670	0.121987950	0.707445780	0.499342730	0.298803520	0.08993905	0.08531840	0.13966915	0.09725767	0.17900402	0.025329600	0.053062470	0.194637390	0.035521950	0.138103130
5.85666667	0.084112150	0.138554220	0.725667150	0.523042790	0.317730510	0.08654512	0.05510147	0.14223660	0.10069359	0.18548976	0.039220030	0.051350780	0.197398690	0.038612080	0.148703480
5.95666667	0.066858380	0.100903610	0.739231950	0.540413850	0.328633510	0.07975727	0.07998600	0.14371097	0.10266130	0.19534758	0.036768780	0.049639080	0.199758520	0.038889030	0.156554210
6.05666667	0.085549960	0.131024100	0.747270030	0.556508860	0.338715500	0.13660553	0.07465360	0.14907465	0.10604424	0.19795738	0.055561710	0.047927390	0.206348440	0.041104590	0.165462480
6.15666667	0.084112150	0.134036140	0.762885270	0.573899160	0.368052890	0.09587842	0.08176347	0.14903398	0.11071376	0.20410721	0.050659210	0.070179400	0.214230870	0.041520010	0.170849750
6.25666667	0.062544930	0.140060240	0.778289430	0.588064050	0.377445240	0.08993905	0.08354093	0.15264366	0.10944989	0.20914594	0.059647130	0.095854780	0.214901610	0.044325910	0.179957090
6.35666667	0.099928110	0.131024100	0.790850550	0.601735180	0.388621910	0.12812072	0.06576627	0.15165227	0.11220467	0.21647147	0.049025040	0.044504010	0.220644530	0.046228090	0.189848260
6.45666667	0.092739040	0.176204820	0.806698400	0.620593910	0.405096820	0.12981768	0.07109867	0.15618724	0.11352152	0.22433964	0.056378800	0.053062470	0.222098620	0.046096910	0.194190420
6.55666667	0.097771390	0.155120480	0.816730920	0.631725760	0.422403700	0.12812072	0.08887333	0.15679733	0.11878892	0.23210445	0.059647130	0.037657240	0.226632240	0.049966860	0.209518620
6.65666667	0.092020130	0.152108430	0.827508670	0.653803490	0.441429210	0.13915098	0.11375787	0.15873436	0.12322383	0.23436542	0.066183810	0.032522160	0.233985920	0.050462450	0.216597960
6.75666667	0.118619700	0.192771080	0.839863020	0.660850660	0.452408840	0.11878742	0.09242827	0.15934953	0.12110476	0.23538608	0.063732550	0.073602780	0.234495090	0.051533790	0.223988350
6.85666667	0.102803740	0.165662650	0.857636390	0.678497460	0.467329310	0.14509035	0.13153253	0.16435732	0.12491909	0.24758238	0.060464220	0.046215700	0.240786350	0.054463590	0.238035050
6.95666667	0.115744070	0.150602410	0.857955160	0.696355860	0.474247680	0.13066616	0.12620013	0.16436240	0.12953563	0.25126453	0.059647130	0.102701560	0.244414230	0.056409500	0.240697580
7.05666667	0.095614670	0.155120480	0.867302760	0.705204910	0.498834170	0.14933276	0.09776067	0.16894314	0.13260071	0.25725933	0.054744630	0.087296320	0.246857300	0.055848320	0.248772260
7.15666667	0.138030190	0.195783130	0.879876800	0.718414350	0.508751960	0.16375694	0.08531840	0.16702645	0.13280505	0.25999833	0.079257150	0.077026170	0.249662660	0.056766610	0.263640120
7.25666667	0.145219270	0.182228920	0.893346830	0.725788560	0.531072460	0.15187820	0.13153253	0.16916175	0.13729293	0.26645823	0.072720480	0.065044320	0.251165710	0.058107610	0.269711680
7.35666667	0.153846150	0.233433730	0.898231710	0.749026930	0.536491120	0.16290846	0.12264520	0.17186647	0.13908657	0.26765978	0.049025040	0.082161240	0.257765410	0.061321640	0.276641720
7.45666667	0.153846150	0.209337350	0.898266170	0.754240170	0.553973140	0.18496898	0.14219733	0.17298496	0.14078183	0.27882249	0.084976740	0.075314470	0.260110560	0.062050440	0.290178320
7.55666667	0.122933140	0.213855420	0.907282090	0.771842080	0.569342430	0.15102972	0.12086773	0.17289345	0.14204570	0.28604467	0.086610910	0.080449550	0.262813110	0.065140580	0.295652670
7.65666667	0.142343640	0.155120480	0.917977990	0.782781550	0.575220850	0.20024165	0.10664800	0.17707763	0.14388475	0.29379656	0.070269230	0.087296320	0.264193760	0.065373800	0.308616950
7.75666667	0.189791520	0.201807230	0.921824720	0.793644080	0.595746080	0.14509035	0.12264520	0.17474404	0.14439181	0.29650972	0.092330490	0.080449550	0.266925680	0.068901210	0.308791130
7.85666667	0.157440690	0.195783130	0.934665830	0.803172830	0.606364460	0.19515076	0.13331000	0.18023482	0.14508808	0.30078618	0.108672180	0.124953560	0.271855880	0.068463930	0.319416370
7.95666667	0.145219270	0.207831330	0.936910120	0.817728870	0.619796170	0.17563569	0.08887333	0.17797750	0.15092308	0.30811171	0.089062160	0.070179400	0.271904840	0.068915790	0.324965370
8.05666667	0.190510420	0.209337350	0.941114390	0.819261430	0.637573750	0.18072658	0.16708187	0.18207525	0.15228534	0.30945537	0.116025930	0.075314470	0.276619610	0.070701360	0.330514380
8.15666667	0.162473040	0.182228920	0.945792500	0.828873540	0.641832050	0.17902961	0.11553533	0.18399702	0.15157394	0.31255613	0.091513410	0.106124940	0.279978210	0.073157430	0.338800570
8.25666667	0.182602440	0.201807230	0.956824400	0.837773890	0.648673800	0.15696909	0.17952413	0.18094659	0.15275456	0.32131576	0.091513410	0.097566480	0.278499640	0.073929960	0.356181660
8.35666667	0.170381020	0.242469880	0.954623190	0.852227330	0.667316180	0.17648417	0.15819453	0.18355471	0.15612994	0.32772399	0.093964660	0.094143090	0.282362530	0.075168930	0.355248530
8.45666667	0.194104960	0.275602410	0.953369660	0.859062900	0.685312690	0.19515076	0.17241427	0.18033650	0.15338272	0.33074722	0.079257150	0.111260020	0.282249920	0.076276720	0.364082150
8.55666667	0.199137310	0.253012050	0.963048960	0.867309180	0.700605360	0.19090836	0.14219733	0.18237013	0.15987615	0.33466193	0.115208850	0.068467700	0.284908400	0.078266350	0.374682500
8.65666667	0.221423440	0.266566270	0.970182430	0.874696210	0.703955070	0.17648417	0.14397480	0.18626451	0.16220712	0.33780144	0.112757600	0.114683400	0.283145870	0.080416330	0.381177080
8.75666667	0.202731850	0.224397590	0.974317780	0.878812950	0.721371410	0.19599924	0.18485654	0.18573069	0.16266121	0.34324068	0.101318420	0.131800330	0.288717430	0.079767690	0.382956250
8.85666667	0.231488140	0.250000000	0.971978720	0.892067280	0.727238890	0.19515076	0.18130160	0.18548157	0.16477271	0.34581173	0.099684250	0.111260020	0.289177650	0.082493420	0.397438410
8.95666667	0.231488140	0.230421690	0.980275260	0.895247810	0.738010530	0.17309024	0.20085374	0.18627976	0.16498462	0.34671611	0.097233000	0.111260020	0.292595000	0.084745430	0.402713700
9.05666667	0.244428470	0.302710840	0.981739860	0.904885570	0.744775650	0.13236313	0.15641707	0.18597472	0.16710368	0.35685817	0.108672180	0.092431400	0.292937720	0.085685590	0.400586170
9.15666667	0.260963340	0.379518070	0.982885700	0.912394440	0.746527130	0.18327202	0.20263120	0.18657464	0.16629390	0.35652225	0.147892210	0.123241870	0.298450530	0.086844390	0.412803940
9.25666667	0.253055360	0.266566270	0.980912790	0.923045350	0.765443180	0.21636280	0.17241427	0.18511043	0.16627119	0.36139302	0.135635950	0.118106790	0.293202100	0.087638780	0.416150770
9.35666667	0.274622570	0.344879520	0.989037020	0.925725720	0.778590270	0.22315066	0.22751574	0.18628485	0.17043365	0.36417078	0.123379690	0.123241870	0.292139680	0.087755390	0.420169440
9.45666667	0.271746940	0.275602410	0.988847490	0.936357400	0.784129350	0.21381736	0.24173547	0.18859301	0.17260569	0.36192273	0.101318420	0.143782180	0.296271840	0.090911120	0.422682670
9.55666667	0.247304100	0.365963860	0.991139160	0.930502920	0.799498640	0.20193862	0.26484254	0.18695086	0.17347603	0.37597949	0.156063050	0.119818480	0.297094360	0.090670610	0.430284560
9.65666667	0.264557870	0.301204820	0.992254840	0.938717140	0.803472320	0.24012029	0.20263120	0.18888280	0.17432365	0.36778833	0.142172620	0.089008010	0.299943780	0.091056880	0.441606530
9.75666667	0.290438530	0.278614460	0.994921280	0.943705960	0.807238020	0.21975673	0.19907627	0.19016907	0.17107694	0.38156085	0.172404730	0.135223710	0.297858120	0.093687860	0.445102660
9.85666667	0.318475920	0.304216870	0.996618490	0.949201340	0.814780350	0.25115055	0.20085374	0.18811511	0.17470963	0.37927404	0.137270120	0.164322490	0.304913140	0.092201100	0.448014020
9.95666667	0.299065420	0.352409640	0.987886880	0.950092660	0.821633040	0.20363558	0.24706787	0.18566968	0.17640488	0.37933864	0.145440960	0.118106790	0.300320770	0.093469220	0.454545920
10.05666670	0.279654920	0.352409640	0.992965600	0.955466210	0.826635720	0.24181725	0.22040587	0.18754061	0.17414202	0.38485540	0.169136390	0.154052330	0.302009860	0.095590040	0.456573920
10.15666670	0.273903670	0.347891570	0.994628360	0.960006160	0.838994650	0.23672636	0.24173547	0.18844557	0.17767632	0.38535928	0.157697220	0.138647100	0.298430940	0.095925290	0.465494640
10.25666670	0.349388930	0.406626510	1.000000000	0.961551530	0.841140220	0.23502940	0.21507347	0.19011823	0.17965916	0.38910602	0.164233890	0.126665250	0.302905820	0.095276660	0.466564630
10.35666670	0.350107840	0.295180720	0.994064050	0.967200820	0.859005370	0.21042343	0.26128760	0.18677800	0.18034029	0.38383474	0.164233890	0.138647100	0.301069840	0.099809820	0.475261390
10.45666670	0.268152410	0.308734940	0.994464670	0.970560890	0.855349150	0.21212039	0.28083974	0.18773889	0.17785039	0.38422233	0.165868060	0.126665250	0.301402770	0.097696290	0.475161860
10.55666670	0.316319190	0.359939760	0.989166250	0.977492640	0.861512190	0.22569610	0.22396080	0.18454610	0.17902344	0.40108269	0.189563490	0.095854780	0.305216690	0.098359500	0.488673570
10.65666670	0.347232210	0.460843370	0.995106510	0.975844670	0.867992690	0.27321107	0.22573827	0.18560358	0.18037813	0.40122481	0.159331380	0.171169260	0.306073480	0.097062230	0.480138550
10.75666670	0.400431340	0.453313250	0.995942190	0.980057580	0.871408090	0.22909003	0.29150454	0.18710338	0.18170255	0.39591476	0.168319310	0.107836630	0.306078370	0.101194550	0.484853960
10.85666670	0.368799420	0.376506020	0.988821640	0.978191590	0.872612230	0.22060521	0.19374387	0.18570018	0.18073383	0.40193540	0.216527270	0.179727720	0.306538590	0.101733870	0.490614480
10.95666670	0.324946080	0.373493980	0.992168690	0.983501020	0.888156670	0.26133233	0.29861440	0.18804902	0.18054463	0.40526871	0.145440960	0.126665250	0.302905820	0.100822860	0.496362560
11.05666670	0.352264560	0.368975900	0.992892370	0.979948570	0.891331240	0.26727170	0.26306507	0.18588321	0.17967430	0.40370541	0.192831830	0.189997880	0.304653660	0.103147750	0.498116840
11.15666670	0.419841840	0.397590360	0.990932390	0.987630570	0.888485070	0.24605966	0.21862840	0.18631027	0.18301940	0.40475192	0.181392650	0.148917250	0.305583880	0.101544380	0.499485430
11.25666670	0.362329260	0.418674700	0.992039460	0.992779690	0.896432440	0.27490803	0.24706787	0.18298530	0.18488115	0.40503615	0.187929330	0.200268030	0.305627950	0.105305010	0.501177500
11.35666670	0.365923800	0.418674700	0.986504120	0.990419940	0.910816520	0.29018070	0.32883134	0.18443934	0.18349619	0.40320154	0.182209740	0.196844650	0.308692800	0.105909920	0.512847840
11.45666670	0.429906540	0.531626510	0.982157700	0.985713280	0.909393440	0.22909003	0.26306507	0.18421564	0.18351890	0.41019116	0.202636840	0.116395100	0.304756470	0.105560090	0.508020450
11.55666670	0.378864130	0.417168670	0.982106010	0.992465490	0.914844940	0.22569610	0.30927920	0.18311240	0.18154362	0.41176737	0.170770560	0.208826500	0.308482270	0.107469560	0.506477680
11.65666670	0.452192670	0.433734940	0.982743540	0.993889030	0.918807680	0.26048384	0.32349894	0.18195323	0.18061274	0.41032035	0.192831830	0.195132950	0.306754010	0.104189940	0.508368820
11.75666670	0.431344360	0.362951810	0.979508500	0.995742200	0.919573950	0.25030207	0.29505947	0.18464270	0.18002243	0.41131518	0.192014750	0.196844650	0.304590010	0.107651760	0.522166690
11.85666670	0.424155280	0.420180720	0.983092460	0.999057380	0.907379230	0.30799881	0.23284814	0.18102285	0.18497954	0.41273636	0.185478070	0.189997880	0.305412530	0.108730400	0.529768580
11.95666670	0.423436380	0.463855420	0.978651270	1.000000000	0.922825150	0.26218081	0.25773267	0.18084491	0.18274695	0.41033327	0.218978520	0.212249880	0.305202000	0.107331090	0.519541490
12.05666670	0.445003590	0.490963860	0.982915850	0.997037490	0.925890250	0.31393818	0.35549334	0.18010772	0.18015866	0.41862780	0.198551420	0.217384960	0.305280340	0.109954790	0.523311330
12.15666670	0.373112870	0.490963860	0.977656210	0.992221820	0.932731990	0.27575651	0.28972707	0.18104319	0.18312535	0.42116008	0.236954370	0.119818480	0.306425980	0.110231730	0.524891430
12.25666670	0.446441410	0.481927710	0.969002130	0.995209970	0.930608310	0.27151411	0.24884534	0.17855708	0.18039327	0.41798180	0.216527270	0.239636960	0.300531290	0.112206790	0.516766980
12.35666670	0.404025880	0.500000000	0.967145530	0.997159330	0.937012180	0.28424133	0.33594120	0.18124655	0.18363242	0.41373119	0.187929330	0.171169260	0.304164070	0.110377490	0.524480850
12.45666670	0.468727530	0.402108430	0.969062440	0.995427990	0.934056550	0.26727170	0.30572427	0.17826729	0.18136199	0.42283965	0.200185590	0.166034180	0.309603440	0.110253600	0.527018960
12.55666670	0.445003590	0.472891570	0.965857550	0.995979450	0.945747720	0.26302929	0.36260320	0.17872994	0.18045381	0.42100504	0.190380580	0.210538190	0.304634080	0.112199510	0.525948970
12.65666670	0.424874190	0.510542170	0.960744360	0.992850230	0.941960130	0.27321107	0.30572427	0.17642687	0.18068843	0.42050117	0.191197660	0.267024040	0.301907050	0.110100550	0.537868150
12.75666670	0.501078360	0.500000000	0.965883390	0.994331480	0.952830290	0.32411996	0.27195240	0.17732674	0.18305724	0.42106964	0.214076010	0.150628950	0.301872780	0.114845070	0.525837000
12.85666670	0.480230050	0.506024100	0.954429340	0.988913040	0.944171380	0.28933222	0.33949614	0.17776397	0.18235341	0.42003605	0.229600610	0.114683400	0.305123670	0.112308830	0.529818350
12.95666670	0.429187630	0.549698800	0.956514250	0.989034880	0.953760770	0.25539296	0.35016094	0.17533379	0.18431355	0.42126344	0.250844800	0.169457570	0.302328100	0.110829350	0.537283380
13.05666670	0.429187630	0.506024100	0.956729630	0.991253550	0.955172900	0.28254437	0.24173547	0.17455593	0.18060518	0.42305929	0.213258930	0.150628950	0.303351340	0.113030340	0.528723480
13.15666670	0.498202730	0.569277110	0.959477910	0.978768700	0.958062860	0.26812018	0.28083974	0.17580661	0.17979539	0.42517814	0.200185590	0.178016030	0.301025780	0.115821670	0.533003430
13.25666670	0.512580880	0.557228920	0.949290310	0.979788260	0.958829130	0.30630185	0.41770467	0.17349337	0.18177066	0.42060453	0.232868950	0.198556340	0.301515370	0.116324540	0.533936560
13.35666670	0.484543490	0.504518070	0.951650910	0.983385590	0.956103380	0.29442311	0.34305107	0.17145974	0.18171012	0.41603091	0.270454810	0.215673270	0.300271810	0.113387460	0.535392240
13.45666670	0.511143060	0.506024100	0.944612200	0.980583400	0.957077650	0.33260478	0.35371587	0.17050394	0.18156633	0.42466135	0.268820640	0.195132950	0.301951110	0.113547800	0.542707980
13.55666670	0.500359450	0.504518070	0.946158650	0.981404180	0.959661090	0.28763526	0.41770467	0.17152584	0.18052950	0.42535902	0.240222700	0.207114800	0.300159200	0.114903370	0.537893030
13.65666670	0.502516180	0.503012050	0.940989470	0.978589150	0.962956070	0.26896866	0.34660600	0.17014806	0.18397298	0.43556567	0.271271900	0.201979730	0.297304880	0.117118940	0.545606900
13.75666670	0.520488860	0.543674700	0.941838080	0.978351900	0.960755770	0.28254437	0.37860040	0.17191731	0.18196744	0.41995854	0.255747300	0.200268030	0.294421180	0.115231330	0.535852590
13.85666670	0.560747660	0.591867470	0.933412310	0.974235170	0.975785710	0.28424133	0.40170747	0.17058020	0.17744171	0.43110833	0.290064830	0.279005890	0.299943780	0.116579620	0.534645740
13.95666670	0.582314880	0.643072290	0.933201230	0.973202780	0.965254900	0.29272615	0.35371587	0.16927869	0.17869802	0.42309805	0.259832720	0.258465580	0.296839770	0.118285030	0.543106110
14.05666670	0.547807330	0.643072290	0.936716280	0.971952370	0.984663550	0.36824101	0.40170747	0.16756536	0.17830447	0.42059161	0.212441850	0.224231730	0.298964600	0.118022660	0.547361180
14.15666670	0.579439250	0.621987950	0.924215470	0.975440690	0.970969120	0.28933222	0.39993000	0.16740267	0.17991648	0.42444171	0.263918140	0.186574490	0.293559500	0.118715020	0.541563340
14.25666670	0.544212800	0.643072290	0.926632060	0.965655440	0.971965280	0.34448352	0.29150454	0.16909058	0.18248963	0.42154767	0.255747300	0.284140970	0.297020920	0.117038770	0.537109200
14.35666670	0.579439250	0.551204820	0.920510890	0.969964540	0.966119690	0.34193808	0.37682294	0.16725523	0.18104413	0.42795590	0.234503110	0.210538190	0.295899750	0.117687410	0.539149640
14.45666670	0.572969090	0.584337350	0.920635810	0.962987900	0.974504930	0.32157452	0.36082574	0.16758061	0.17957591	0.42068205	0.217344350	0.195132950	0.292913240	0.118489090	0.544586680
14.55666670	0.543493890	0.549698800	0.922557020	0.961840090	0.966174430	0.31308970	0.39459760	0.16944137	0.17631406	0.41998438	0.236137280	0.213961570	0.292683130	0.118037230	0.542322280
14.65666670	0.518332140	0.540662650	0.912395270	0.957345030	0.979693710	0.34787745	0.41770467	0.16612149	0.17577673	0.41402834	0.303138170	0.217384960	0.292149470	0.118248590	0.541152760
14.75666670	0.552839680	0.579819280	0.917654910	0.951125050	0.977624770	0.25878688	0.28972707	0.16790091	0.17738117	0.41587587	0.245125210	0.219096650	0.290568090	0.117439610	0.542334720
14.85666670	0.569374550	0.685240960	0.907755930	0.953048750	0.977690450	0.34787745	0.40703987	0.16640619	0.17639731	0.42066913	0.196100170	0.208826500	0.293153140	0.117425040	0.540630210
14.95666670	0.581595970	0.638554220	0.908742380	0.948220250	0.981915910	0.30460489	0.40170747	0.16345236	0.17446745	0.41827896	0.263918140	0.249907120	0.290396730	0.120806690	0.545034580
15.05666670	0.565061110	0.629518070	0.905175640	0.946290130	0.988210310	0.33854415	0.38748774	0.16571476	0.18020407	0.41024284	0.278625650	0.296122820	0.295831210	0.119356370	0.537669080
15.15666670	0.623292600	0.507530120	0.910810050	0.945591190	0.984335150	0.33090782	0.43725680	0.16521653	0.18108197	0.41352447	0.298235670	0.217384960	0.289378380	0.117366730	0.545681550
15.25666670	0.590222860	0.617469880	0.906265480	0.937575750	0.978839860	0.31139274	0.36082574	0.16409803	0.17726764	0.41378286	0.254930220	0.248195420	0.291586440	0.119349080	0.539423360
15.35666670	0.605319910	0.594879520	0.897202180	0.941237200	0.987870960	0.30799881	0.41237227	0.16314732	0.17155373	0.41126350	0.304772340	0.248195420	0.286959800	0.118481800	0.542670650
15.45666670	0.631200580	0.671686750	0.898434170	0.940871700	0.981105840	0.31054426	0.42836947	0.16305072	0.17542103	0.41936422	0.294150250	0.270447430	0.287855750	0.118066390	0.537519780
15.55666670	0.549964050	0.573795180	0.894018820	0.939935490	0.984510300	0.29527159	0.36793560	0.16023924	0.17428581	0.41640559	0.263101060	0.277294200	0.288482430	0.120209070	0.540642650
15.65666670	0.560747660	0.626506020	0.891283470	0.934818430	0.988407350	0.34448352	0.36971307	0.16133231	0.17641245	0.41462265	0.290064830	0.208826500	0.290171520	0.119873820	0.546303630
15.75666670	0.615384620	0.688253010	0.891270540	0.927053080	0.987323620	0.32496845	0.46214134	0.15955289	0.17368793	0.41855028	0.257381470	0.193421260	0.286396770	0.117053350	0.544524470
15.85666670	0.627606040	0.713855420	0.883434920	0.922487480	0.987082790	0.34278656	0.39282014	0.16091542	0.17169752	0.41522988	0.296601500	0.246483730	0.288149510	0.119072140	0.542372050
15.95666670	0.634795110	0.748493980	0.886738890	0.921051110	0.986272730	0.32242300	0.32883134	0.16241521	0.17178077	0.41710326	0.317845690	0.258465580	0.287160530	0.121032620	0.536076540
16.05666670	0.616822430	0.683734940	0.878954960	0.921596160	0.976037480	0.35466530	0.35016094	0.15917158	0.17304464	0.41161234	0.260649800	0.178016030	0.287204590	0.121579230	0.537432690
16.15666670	0.564342200	0.617469880	0.878222660	0.920961340	0.987619180	0.29272615	0.37149054	0.15999520	0.17242406	0.41612135	0.291699000	0.275582510	0.289094420	0.117016910	0.538589770
16.25666670	0.628324950	0.679216870	0.878868810	0.917607680	0.992216830	0.28933222	0.35549334	0.15813444	0.17147805	0.40756843	0.245942290	0.273870810	0.284335580	0.118022660	0.543342500
16.35666670	0.633357300	0.713855420	0.869999350	0.915530080	0.987750540	0.33090782	0.50480054	0.15696002	0.17064556	0.40393797	0.274540230	0.236213580	0.285681960	0.118948240	0.534969220
16.45666670	0.636232930	0.688253010	0.869404900	0.914068060	0.991176890	0.32751389	0.39815254	0.15906482	0.16948007	0.40782683	0.234503110	0.205403110	0.282847220	0.122373620	0.544101450
16.55666670	0.635514020	0.733433730	0.871541490	0.913086970	0.982102000	0.30630185	0.33238627	0.15851574	0.16788320	0.40404133	0.248393540	0.241348650	0.283003890	0.119370950	0.540505790
16.65666670	0.644140910	0.783132530	0.873635010	0.910425840	0.988199360	0.28424133	0.40703987	0.15796158	0.16981306	0.40552710	0.324382360	0.270447430	0.284599960	0.119531280	0.544288070
16.75666670	0.651329980	0.713855420	0.867147690	0.902359100	0.987487820	0.38096823	0.47813854	0.15581102	0.16494677	0.40455812	0.311309010	0.350896980	0.283733380	0.119873820	0.539261620
16.85666670	0.601006470	0.680722890	0.862323120	0.904782970	0.993541400	0.34872593	0.44792160	0.15404686	0.16341802	0.40077261	0.297418580	0.236213580	0.287111570	0.118153840	0.545681550
16.95666670	0.618979150	0.688253010	0.864989550	0.904385410	0.994110630	0.39624090	0.42836947	0.15532804	0.16655121	0.40167700	0.272088980	0.256753890	0.283028370	0.117024190	0.541227410
17.05666670	0.597411930	0.754518070	0.856813630	0.897261280	0.987630130	0.26472625	0.47102867	0.15489081	0.16814808	0.40362789	0.260649800	0.260177270	0.278734650	0.122111250	0.543454480
17.15666670	0.664270310	0.646084340	0.854625340	0.894215420	0.983590770	0.39793786	0.39815254	0.15652279	0.16723234	0.40423512	0.253296050	0.217384960	0.280957400	0.121542780	0.537594430
17.25666670	0.668583750	0.820783130	0.856469020	0.892157050	1.000000000	0.34787745	0.44969907	0.15337068	0.16590792	0.39679331	0.315394430	0.246483730	0.280590200	0.119268910	0.545768640
17.35666670	0.567217830	0.658132530	0.856632710	0.896216070	0.989118890	0.32581693	0.51191040	0.15560766	0.16705827	0.40417052	0.257381470	0.249907120	0.281109170	0.120223650	0.546403170
17.45666670	0.685837530	0.661144580	0.847746020	0.891932620	0.988659130	0.37163493	0.38393280	0.15455526	0.16463648	0.40322738	0.308857760	0.289276050	0.282156900	0.119953990	0.545756200
17.55666670	0.695902230	0.757530120	0.849395850	0.888219870	0.989775700	0.35042289	0.46214134	0.15147941	0.16654364	0.39786565	0.273723150	0.272159120	0.279400490	0.120690080	0.542558680
17.65666670	0.686556430	0.733433730	0.841861770	0.884180080	0.987301730	0.40048331	0.45858640	0.15169802	0.16478028	0.39848581	0.319479850	0.229366810	0.282161790	0.117578090	0.545171440
17.75666670	0.639108550	0.698795180	0.841301770	0.890348770	0.987049950	0.38266519	0.45147654	0.15300971	0.16098866	0.39501038	0.314577350	0.284140970	0.279909670	0.119283490	0.539050110
17.85666670	0.662832490	0.799698800	0.840362700	0.890034560	0.984105260	0.35296834	0.42481454	0.15119979	0.16196494	0.39559177	0.294150250	0.285852660	0.275067600	0.118591130	0.535765490
17.95666670	0.684399710	0.753012050	0.842998990	0.888130090	0.993902640	0.36993797	0.58123161	0.15273517	0.16300934	0.38927398	0.310491930	0.297834510	0.279312370	0.118000790	0.534247600
18.05666670	0.613227890	0.740963860	0.842477760	0.892099340	0.979387200	0.38775608	0.41059480	0.15152517	0.16495434	0.39375715	0.335004450	0.267024040	0.278284220	0.118168420	0.538141860
18.15666670	0.682961900	0.763554220	0.839867320	0.886700140	0.987049950	0.32072604	0.46747374	0.15086424	0.16293366	0.38962281	0.291699000	0.241348650	0.276702840	0.119378230	0.538813720
18.25666670	0.667864850	0.731927710	0.835714750	0.879396470	0.993300570	0.33090782	0.45858640	0.15063037	0.16642255	0.39007501	0.299052750	0.301257900	0.278382140	0.119749930	0.533613080
18.35666670	0.711718190	0.689759040	0.833677230	0.875343860	0.986228940	0.36993797	0.44081174	0.14863742	0.16272932	0.39796901	0.317845690	0.284140970	0.277216910	0.119866530	0.537071880
18.45666670	0.606757730	0.713855420	0.832135090	0.872400590	0.975741920	0.36908949	0.47636107	0.15206916	0.16403103	0.39703879	0.363602390	0.337203440	0.280810520	0.120537030	0.531224270
18.55666670	0.643422000	0.719879520	0.831411400	0.868880210	0.972403150	0.30969578	0.36615814	0.14951188	0.16149572	0.39395095	0.339089870	0.251618810	0.279841130	0.116696230	0.535566430
18.65666670	0.677210640	0.772590360	0.829279110	0.868649370	0.986535450	0.40981660	0.40526240	0.14937970	0.16166979	0.39504914	0.287613580	0.268735740	0.277148370	0.119589590	0.536487110
18.75666670	0.689432060	0.692771080	0.824239160	0.863333530	0.991483400	0.34787745	0.47280614	0.14762061	0.16035294	0.39171582	0.292516080	0.215673270	0.277921920	0.117337580	0.531697050
18.85666670	0.626168220	0.799698800	0.822149950	0.865532960	0.989075110	0.35721075	0.48524840	0.14876961	0.15983831	0.38879595	0.334187370	0.243060350	0.278205890	0.118095540	0.538079650
18.95666670	0.670740470	0.810240960	0.821822570	0.861794560	0.988494930	0.29357463	0.44436667	0.14679191	0.15992912	0.39007501	0.244308120	0.275582510	0.274568220	0.120813980	0.540194750
19.05666670	0.690150970	0.736445780	0.824346850	0.864949440	0.974296940	0.37418038	0.39815254	0.14618691	0.15881661	0.39187086	0.289247740	0.229366810	0.278005150	0.121520920	0.536113860
19.15666670	0.590222860	0.710843370	0.820276120	0.854317760	0.977121210	0.40133179	0.48169347	0.14863234	0.15505527	0.38608278	0.345626540	0.198556340	0.276458040	0.119305350	0.541438920
19.25666670	0.739755570	0.825301200	0.817101380	0.858088220	0.987520660	0.37927127	0.46747374	0.14643603	0.15781762	0.39119903	0.352163210	0.270447430	0.274088420	0.118605700	0.544263190
19.35666670	0.746225740	0.713855420	0.810394370	0.854054850	0.978478620	0.27151411	0.46391880	0.14613098	0.15699270	0.38231020	0.295784420	0.275582510	0.272634330	0.118561970	0.537669080
19.45666670	0.691588790	0.697289160	0.816179540	0.845603370	0.985495510	0.40133179	0.44258920	0.14509384	0.15668998	0.38621198	0.277808570	0.294411120	0.272761620	0.120223650	0.538888370
19.55666670	0.739755570	0.694277110	0.811514360	0.852823680	0.980547560	0.37587734	0.43014694	0.14235353	0.15858957	0.38515256	0.297418580	0.297834510	0.273226730	0.118416210	0.534844810
19.65666670	0.760603880	0.698795180	0.813052190	0.846045820	0.988724810	0.35721075	0.40526240	0.14463627	0.15810521	0.38309831	0.330101950	0.244772040	0.270068860	0.119094000	0.539361150
19.75666670	0.686556430	0.820783130	0.808012230	0.845558480	0.979606130	0.31987756	0.48169347	0.14564800	0.15564558	0.38383474	0.313760270	0.244772040	0.272746930	0.119042980	0.530116950
19.85666670	0.714593820	0.780120480	0.807254090	0.848155490	0.977624770	0.35975619	0.47280614	0.14388383	0.15426062	0.38939026	0.325199440	0.289276050	0.271405450	0.118736890	0.535777940
19.95666670	0.688713160	0.808734940	0.811785740	0.843025600	0.981270050	0.35127137	0.54568227	0.14449900	0.15500986	0.38184509	0.360334050	0.224231730	0.270724920	0.117949780	0.530104510
20.05666670	0.776419840	0.862951810	0.801813520	0.840986480	0.976201680	0.31054426	0.37326800	0.14234845	0.15617534	0.38172881	0.319479850	0.325221590	0.266871830	0.120325680	0.537581990
20.15666670	0.702372390	0.832831330	0.806013480	0.835189710	0.988954690	0.36399860	0.43725680	0.14075714	0.15292106	0.37224566	0.348894880	0.273870810	0.270494810	0.120325680	0.529868120
20.25666670	0.801581600	0.685240960	0.804992570	0.830239370	0.973486880	0.37078645	0.41592720	0.14164685	0.15502499	0.38272363	0.315394430	0.268735740	0.266147230	0.118248590	0.539162080
20.35666670	0.748382460	0.709337350	0.799715690	0.836670960	0.991297300	0.36908949	0.42125960	0.14428039	0.15365517	0.37928696	0.336638620	0.308104670	0.267028500	0.116944030	0.531622400
20.45666670	0.657081240	0.733433730	0.797316330	0.837927780	0.984575980	0.36993797	0.42125960	0.14292295	0.15198262	0.37740067	0.330919030	0.284140970	0.268830200	0.118467230	0.524443530
20.55666670	0.792235800	0.737951810	0.796592650	0.832535000	0.978412930	0.39454393	0.39459760	0.14208916	0.15438170	0.37880893	0.308040680	0.251618810	0.268242690	0.117410460	0.522204020
20.65666670	0.728971960	0.798192770	0.789123180	0.836472180	0.989053210	0.35636226	0.51013294	0.14404144	0.15619805	0.37537226	0.349711960	0.239636960	0.270210850	0.116375560	0.534185400
20.75666670	0.724658520	0.750000000	0.792577910	0.828072000	0.978478620	0.40557420	0.37682294	0.13898789	0.15348110	0.38064354	0.314577350	0.253330500	0.267518090	0.117140800	0.528001860
20.85666670	0.693026600	0.799698800	0.791755150	0.828456740	0.978752290	0.33854415	0.42125960	0.14087407	0.15360976	0.37225858	0.326833610	0.325221590	0.270152100	0.118066390	0.528263130
20.95666670	0.772825310	0.811746990	0.789075790	0.824038630	0.980657030	0.33260478	0.45147654	0.14026907	0.15440441	0.37953244	0.324382360	0.318374820	0.264884080	0.118051810	0.528101390
21.05666670	0.683680810	0.762048190	0.791884380	0.818248270	0.974351680	0.33345326	0.43192440	0.13933869	0.15261077	0.37566942	0.317028600	0.248195420	0.263532810	0.115056420	0.529743700
21.15666670	0.756290440	0.784638550	0.784277070	0.818677900	0.983328040	0.33005933	0.46036387	0.13891163	0.15164962	0.37203895	0.345626540	0.302969590	0.266181500	0.119290780	0.529158940
21.25666670	0.738317760	0.743975900	0.785616750	0.824378480	0.973388360	0.32242300	0.41237227	0.13950138	0.15311783	0.36718110	0.414261600	0.309816360	0.261412870	0.119538570	0.528387550
21.35666670	0.711718190	0.834337350	0.781890630	0.814631710	0.978150210	0.37757430	0.39637507	0.13903364	0.15030250	0.37250406	0.339906950	0.361167140	0.266362650	0.117855030	0.526732800
21.45666670	0.769949680	0.756024100	0.783032160	0.820800390	0.974198420	0.36824101	0.37682294	0.14008096	0.14898565	0.37317589	0.349711960	0.275582510	0.265510760	0.118773330	0.529183820
21.55666670	0.764198420	0.817771080	0.786331820	0.815959060	0.976814700	0.37418038	0.46569627	0.13801683	0.14725255	0.36982966	0.393017420	0.304681280	0.264218240	0.118372480	0.525065610
21.65666670	0.769949680	0.896084340	0.780744790	0.817068400	0.985462670	0.33175630	0.39993000	0.13915566	0.14947757	0.36683226	0.359516970	0.287564350	0.262901230	0.115304220	0.522925640
21.75666670	0.739036660	0.828313250	0.777371900	0.814606060	0.977591930	0.32581693	0.37326800	0.14037583	0.14887969	0.36557904	0.348077790	0.314951440	0.261936740	0.117359450	0.521917860
21.85666670	0.765636230	0.807228920	0.778354050	0.810425200	0.977394880	0.33515022	0.41770467	0.13896755	0.14862995	0.36513977	0.413444520	0.302969590	0.261079950	0.118255880	0.523099820
21.95666670	0.787203450	0.721385540	0.775231000	0.810842010	0.986699650	0.33260478	0.39993000	0.13607472	0.14856940	0.36471341	0.340724040	0.270447430	0.261838820	0.117228260	0.512885160
22.05666670	0.768511860	0.798192770	0.771384260	0.802127620	0.970947230	0.32327148	0.44969907	0.13667973	0.14788071	0.36701314	0.340724040	0.258465580	0.261324750	0.117796730	0.523771670
22.15666670	0.754852620	0.826807230	0.774602080	0.809238920	0.978664710	0.30290792	0.47280614	0.13862692	0.14890997	0.36336975	0.366053640	0.253330500	0.261452040	0.117563510	0.520785660
22.25666670	0.796549250	0.822289160	0.774425470	0.802711140	0.969436570	0.35042289	0.46214134	0.13803717	0.15468443	0.35734912	0.316211520	0.285852660	0.259875550	0.113066780	0.521283330
22.35666670	0.785046730	0.828313250	0.768144910	0.797985240	0.971965280	0.36993797	0.46747374	0.13520535	0.14945487	0.36431290	0.352980300	0.263600660	0.258798450	0.115697770	0.520648800
22.45666670	0.792235800	0.844879520	0.766744920	0.801710820	0.972928590	0.33515022	0.42125960	0.13420888	0.15139230	0.36132842	0.405273680	0.385130830	0.259160750	0.113795590	0.508829160
22.55666670	0.845434940	0.691265060	0.768571370	0.796856660	0.971363200	0.36993797	0.38571027	0.13368013	0.14748716	0.36367983	0.348077790	0.301257900	0.257496140	0.118029950	0.522788780
22.65666670	0.833932420	0.855421690	0.764328330	0.801114470	0.962529150	0.34533200	0.45325400	0.13571376	0.14519403	0.36561780	0.340724040	0.273870810	0.257819270	0.118401640	0.519392190
22.75666670	0.800862690	0.751506020	0.762794800	0.789354210	0.967433310	0.36230163	0.36793560	0.13593745	0.14444479	0.36384779	0.331736110	0.309816360	0.256002880	0.114057960	0.515933390
22.85666670	0.802300500	0.724397590	0.756893320	0.800941330	0.952479990	0.35211986	0.44614414	0.13504774	0.14676819	0.36782709	0.377492820	0.275582510	0.258627090	0.117410460	0.510421700
22.95666670	0.847591660	0.835843370	0.762523420	0.789476050	0.966984490	0.39369545	0.47636107	0.13524094	0.14256033	0.35773671	0.340724040	0.323509900	0.256252570	0.116914870	0.516667450
23.05666670	0.843997120	0.765060240	0.761558510	0.794452030	0.960098960	0.34448352	0.39459760	0.13373606	0.14520160	0.35865402	0.358699890	0.272159120	0.256698100	0.112891870	0.516555470
23.15666670	0.802300500	0.817771080	0.757810850	0.784294870	0.963667610	0.38436216	0.39459760	0.13528161	0.14523187	0.35448092	0.370956150	0.296122820	0.258852310	0.116528610	0.517040700
23.25666670	0.820273180	0.885542170	0.757776390	0.783050870	0.956048650	0.34108960	0.42125960	0.13353270	0.14569352	0.36529481	0.320296940	0.383419140	0.255885380	0.115537430	0.517326860
23.35666670	0.729690870	0.909638550	0.752253980	0.783358660	0.970224740	0.37502886	0.36438067	0.13452917	0.14100887	0.36295632	0.366053640	0.241348650	0.257687080	0.112228660	0.514315960
23.45666670	0.725377430	0.831325300	0.752783820	0.782044130	0.968243370	0.28848374	0.43370187	0.13471728	0.14489887	0.36237493	0.385663660	0.255042200	0.252203640	0.116681660	0.513830740
23.55666670	0.792954710	0.957831330	0.747438020	0.779376590	0.968659350	0.34787745	0.49235827	0.13159567	0.14269656	0.35694861	0.344809460	0.308104670	0.255219530	0.115624890	0.510546120
23.65666670	0.835370240	0.835843370	0.748863860	0.786737970	0.963218790	0.40472571	0.41059480	0.13078731	0.14520917	0.35451968	0.345626540	0.263600660	0.255297870	0.116054880	0.512897610
23.75666670	0.820992090	0.793674700	0.743410370	0.782839260	0.959726770	0.37248341	0.43014694	0.13258706	0.14428586	0.35892534	0.395468670	0.308104670	0.255900070	0.114721170	0.509662760
23.85666670	0.708123650	0.817771080	0.749846000	0.773130960	0.961740980	0.35381682	0.45680894	0.13214983	0.14362743	0.34644480	0.334187370	0.279005890	0.250049440	0.112068320	0.503802710
23.95666670	0.784327820	0.736445780	0.746266340	0.779100860	0.950783240	0.38945305	0.42481454	0.13250572	0.14267385	0.34966183	0.410176180	0.328644980	0.252737300	0.114684730	0.512860280
24.05666670	0.815959740	0.871987950	0.745055890	0.772015210	0.953914020	0.35890771	0.42125960	0.12928243	0.14358959	0.35348610	0.402822420	0.260177270	0.252947820	0.112483740	0.504362580
24.15666670	0.805176130	0.844879520	0.742449760	0.770816100	0.951319640	0.35890771	0.43014694	0.13100592	0.14022179	0.35136725	0.382395320	0.328644980	0.250401940	0.112855430	0.514166660
24.25666670	0.889288280	0.858433730	0.740472550	0.769084760	0.940066340	0.32157452	0.44436667	0.13117370	0.13918496	0.35537239	0.419164100	0.234501880	0.249726310	0.116995040	0.514427940
24.35666670	0.774982030	0.828313250	0.733834460	0.768340930	0.949020810	0.39199849	0.48524840	0.13208883	0.14200029	0.34653524	0.401188260	0.294411120	0.248526810	0.113912200	0.515435720
24.45666670	0.838964770	0.804216870	0.738913180	0.771040530	0.944357480	0.32496845	0.41237227	0.13043651	0.13775459	0.35044994	0.458384140	0.328644980	0.247567210	0.114167280	0.504113750
24.55666670	0.807332850	0.825301200	0.731241250	0.764993680	0.949666670	0.33260478	0.40348494	0.12935360	0.13980554	0.35448092	0.332553200	0.383419140	0.251180400	0.111696630	0.509389040
24.65666670	0.744069020	0.826807230	0.738094730	0.764256260	0.947761930	0.37333190	0.33771867	0.13081273	0.13593067	0.34640604	0.352163210	0.328644980	0.244918510	0.111565450	0.500829130
24.75666670	0.769949680	0.728915660	0.732516320	0.761447650	0.944313690	0.37163493	0.44614414	0.12983150	0.13929848	0.34570837	0.384029490	0.320086510	0.248517010	0.113394750	0.512275520
24.85666670	0.827462260	0.778614460	0.731012940	0.762941730	0.938676100	0.38096823	0.40881734	0.12653195	0.13949525	0.34296937	0.424883690	0.272159120	0.247929500	0.109991230	0.505457460
24.95666670	0.860531990	0.917168670	0.726950830	0.755272560	0.936607150	0.36654404	0.44258920	0.12724880	0.13842058	0.34138023	0.388932000	0.292699430	0.245496230	0.112848140	0.507273950
25.05666670	0.777138750	0.808734940	0.726675140	0.756298530	0.935556260	0.40727116	0.44081174	0.12796057	0.14093319	0.34751714	0.368504890	0.316663130	0.247160840	0.113300000	0.502906900
25.15666670	0.869877790	0.804216870	0.722337330	0.758671100	0.944302740	0.31987756	0.41059480	0.12701494	0.13801190	0.34358952	0.422432440	0.314951440	0.248776500	0.112461880	0.506975350
25.25666670	0.879223580	0.736445780	0.719520130	0.757241150	0.934176970	0.38945305	0.37504547	0.12854524	0.13819354	0.34192286	0.384846580	0.251618810	0.246573330	0.112789840	0.505457460
25.35666670	0.856218550	0.795180720	0.725748990	0.747699570	0.945079970	0.37842278	0.39104267	0.12667939	0.13876871	0.34139315	0.421615360	0.292699430	0.245163310	0.115151170	0.500319020
25.45666670	0.826743350	0.840361450	0.722371790	0.755125070	0.936005080	0.31308970	0.37326800	0.12632351	0.14016124	0.34544997	0.424883690	0.337203440	0.243841410	0.111448840	0.502160400
25.55666670	0.797987060	0.822289160	0.722199490	0.751450790	0.922343490	0.39199849	0.38926520	0.12784364	0.13434894	0.34050168	0.370139060	0.268735740	0.247807110	0.111441550	0.504549210
25.65666670	0.929547090	1.000000000	0.722927480	0.742127230	0.935129340	0.45563461	0.40348494	0.12751826	0.13816326	0.33592807	0.304772340	0.325221590	0.247660230	0.109466490	0.506788720
25.75666670	0.857656360	0.789156630	0.717517070	0.749450140	0.938577570	0.37842278	0.39993000	0.12834696	0.13707346	0.33330535	0.408542010	0.309816360	0.248448470	0.110727320	0.488325200
25.85666670	0.849029480	0.832831330	0.719856120	0.737253850	0.932359800	0.35042289	0.35727080	0.12506775	0.13568849	0.34596676	0.424883690	0.313239740	0.243650470	0.110771050	0.503902240
25.95666670	0.838245870	0.884036140	0.715160780	0.743711090	0.927389960	0.34787745	0.42659200	0.12534737	0.13819354	0.33634150	0.392200330	0.282429280	0.242220860	0.110034960	0.502073310
26.05666670	0.887850470	0.855421690	0.707967000	0.744570340	0.935227860	0.37842278	0.39637507	0.12466611	0.13830706	0.33470069	0.431420360	0.323509900	0.241677410	0.109823600	0.495752910
26.15666670	0.864845430	0.887048190	0.711146050	0.737625760	0.936650940	0.37587734	0.40170747	0.12332900	0.13504521	0.33543712	0.458384140	0.261888970	0.240536660	0.110887660	0.496909990
26.25666670	0.900790800	0.858433730	0.714893710	0.738645330	0.931878140	0.39708938	0.45858640	0.12477795	0.13398567	0.33572135	0.444493710	0.314951440	0.240991980	0.108642940	0.503591200
26.35666670	0.835370240	0.810240960	0.706403330	0.743602080	0.934144130	0.32157452	0.45147654	0.12412720	0.13417487	0.33612187	0.380761150	0.284140970	0.240987090	0.110705460	0.497420100
26.45666670	0.886412650	0.855421690	0.707635310	0.735208310	0.941872560	0.33345326	0.41770467	0.12561682	0.13521927	0.33497200	0.423249520	0.277294200	0.244928300	0.110144280	0.489270770
26.55666670	0.823148810	0.802710840	0.708044540	0.736984530	0.917220390	0.42084686	0.49058080	0.12329849	0.13409919	0.33561799	0.348894880	0.253330500	0.241075210	0.111091720	0.503367250
26.65666670	0.888569370	0.881024100	0.704723340	0.734958220	0.927565110	0.39030153	0.45503147	0.12449325	0.13489384	0.32743975	0.377492820	0.320086510	0.241540330	0.107957860	0.498875780
26.75666670	0.957584470	0.759036140	0.700148610	0.732277860	0.928353270	0.39793786	0.40348494	0.12363404	0.13334995	0.33477821	0.351346130	0.326933280	0.242308990	0.108417010	0.491609820
26.85666670	0.810208480	0.947289160	0.704495040	0.731521200	0.920690520	0.32921085	0.39815254	0.12348152	0.13459869	0.34083760	0.415895770	0.397112680	0.241040940	0.109670550	0.491149470
26.95666670	0.879942490	0.807228920	0.702229210	0.730610650	0.914155290	0.33090782	0.44614414	0.12301379	0.13149577	0.33352498	0.417529940	0.308104670	0.238529330	0.109641400	0.490017280
27.05666670	0.902228610	0.825301200	0.701966440	0.727571190	0.916169500	0.38181671	0.44614414	0.12182920	0.13371322	0.32706508	0.419981190	0.296122820	0.236845140	0.109758010	0.491672030
27.15666670	0.898634080	0.820783130	0.693359750	0.733938660	0.910050250	0.38860456	0.42481454	0.12002436	0.13246448	0.33201337	0.425700780	0.344050210	0.237501190	0.107884980	0.495827560
27.25666670	0.890726100	0.847891570	0.692877300	0.717638460	0.923963610	0.34787745	0.38926520	0.12155975	0.13452301	0.32477827	0.404456590	0.325221590	0.235621160	0.107403970	0.488262990
27.35666670	0.820992090	0.746987950	0.696263110	0.724563800	0.925901190	0.38351367	0.46036387	0.12441699	0.13038325	0.32554054	0.384846580	0.369725600	0.238284540	0.111346810	0.484530480
27.45666670	0.922358020	0.807228920	0.690736390	0.720389360	0.915326600	0.37078645	0.43547934	0.12218000	0.13304723	0.33078598	0.379126990	0.332068360	0.239126640	0.112687810	0.487404520
27.55666670	0.904385330	0.801204820	0.692201000	0.720530430	0.911965930	0.32242300	0.42481454	0.12485930	0.13376620	0.32696172	0.399554090	0.374860680	0.235454690	0.110778340	0.489644030
27.65666670	0.970524800	0.918674700	0.691050850	0.715849410	0.903843420	0.34702897	0.36793560	0.12143265	0.13408406	0.32710384	0.402005340	0.268735740	0.239640710	0.111004270	0.480847730
27.75666670	0.864126530	0.905120480	0.690749320	0.717824420	0.906481590	0.39539242	0.41059480	0.12253589	0.13208608	0.32712968	0.365236560	0.311528050	0.236502420	0.109182250	0.491560050
27.85666670	0.822429910	0.896084340	0.682909390	0.714522060	0.910510010	0.37587734	0.49769067	0.11883469	0.13212392	0.32467491	0.421615360	0.321798210	0.231640770	0.108380570	0.479242740
27.95666670	0.884255930	0.870481930	0.679988800	0.714599000	0.904095190	0.34618048	0.34482854	0.12059886	0.13070111	0.32185839	0.387297830	0.265312350	0.235963870	0.104743830	0.488860200
28.05666670	0.966211360	0.879518070	0.680281720	0.706493790	0.898380970	0.41490749	0.48880334	0.12021247	0.12899829	0.32100568	0.383212410	0.299546200	0.236316380	0.105334170	0.481793300
28.15666670	0.900071890	0.810240960	0.685433670	0.711867340	0.905430700	0.32242300	0.49591320	0.11909398	0.12986106	0.32441652	0.416712850	0.302969590	0.230558770	0.107170750	0.480350060
28.25666670	0.857656360	0.856927710	0.677714360	0.714528470	0.909853200	0.32921085	0.38748774	0.11936344	0.13147306	0.31627703	0.396285750	0.426211450	0.235841470	0.107090580	0.479839950
28.35666670	0.896477350	0.817771080	0.679803570	0.706615620	0.907193130	0.38181671	0.31283414	0.12010571	0.12927074	0.32178087	0.416712850	0.314951440	0.231998170	0.105880770	0.479367160
28.45666670	0.833213520	0.939759040	0.677283590	0.707058080	0.902792530	0.35721075	0.39459760	0.12038533	0.13032271	0.31725894	0.431420360	0.304681280	0.231087530	0.105581960	0.479528900
28.55666670	0.951833210	0.894578310	0.676590060	0.695400420	0.904270340	0.38521064	0.41592720	0.12014130	0.12822635	0.32042429	0.408542010	0.345761900	0.235141360	0.107221770	0.475821270
28.65666670	0.884255930	0.796686750	0.676357450	0.706089810	0.909010300	0.37333190	0.34838347	0.11888554	0.12851393	0.31506257	0.391383250	0.234501880	0.232698290	0.107739220	0.474651750
28.75666670	0.900071890	0.930722890	0.675414070	0.699914720	0.894516750	0.39708938	0.43192440	0.11795007	0.12660677	0.31747858	0.401188260	0.330356670	0.231513480	0.111499850	0.472773050
28.85666670	1.000000000	0.810240960	0.672756250	0.701941020	0.903131880	0.38690760	0.37504547	0.11728406	0.12712897	0.31127707	0.437957040	0.301257900	0.231782750	0.104452310	0.473930130
28.95666670	0.915168940	0.882530120	0.667246760	0.701767890	0.903197560	0.36824101	0.34127360	0.11778738	0.12765117	0.31153546	0.495152920	0.314951440	0.230999400	0.107877690	0.472511770
29.05666670	0.892882820	0.826807230	0.662689270	0.698176970	0.908714740	0.41745294	0.39637507	0.11613506	0.12877125	0.31247861	0.406907840	0.270447430	0.230886800	0.102768770	0.475348490
29.15666670	0.889288280	0.811746990	0.671937800	0.692207070	0.903733950	0.38011975	0.44081174	0.11792465	0.12637973	0.31202641	0.424066610	0.323509900	0.229687300	0.107396680	0.473992340
29.25666670	0.971243710	0.887048190	0.667832600	0.699158060	0.890718220	0.41066508	0.38393280	0.11684683	0.12650082	0.31470082	0.445310790	0.275582510	0.229202600	0.107054140	0.466303350
29.35666670	0.846872750	0.905120480	0.661995740	0.697458780	0.894670010	0.34108960	0.41059480	0.11689259	0.12886207	0.31313752	0.444493710	0.232790190	0.229070410	0.109218690	0.478657980
29.45666670	0.891445000	0.856927710	0.665118780	0.697144580	0.896990730	0.33769567	0.39104267	0.11594187	0.12726520	0.31090239	0.426517860	0.301257900	0.229579590	0.105975510	0.474527330
29.55666670	0.907979870	0.838855420	0.657373620	0.694489870	0.894188350	0.38011975	0.42125960	0.11576901	0.12488881	0.31410650	0.425700780	0.308104670	0.228443730	0.104867730	0.474241170
29.65666670	0.906542060	0.935240960	0.658041310	0.689796020	0.885080620	0.39624090	0.45147654	0.11711120	0.12582726	0.31277576	0.415078680	0.383419140	0.228713010	0.104437740	0.476430920
29.75666670	0.916606760	0.855421690	0.659648060	0.683306720	0.884609910	0.37502886	0.34838347	0.11737049	0.12717438	0.30747864	0.460018310	0.378284060	0.225863580	0.107076010	0.468119840
29.85666670	0.898634080	0.921686750	0.656102870	0.683569630	0.887620280	0.38181671	0.49591320	0.11506233	0.12782524	0.31172926	0.380761150	0.301257900	0.225912540	0.104860440	0.466850790
29.95666670	0.969805900	0.849397590	0.654905340	0.683159240	0.877757220	0.41999838	0.36615814	0.11621132	0.12637973	0.31188430	0.404456590	0.308104670	0.228478000	0.103053010	0.471951890
30.05666670	0.949676490	0.795180720	0.653630270	0.683063050	0.886700750	0.35042289	0.37504547	0.11490980	0.12756792	0.31123831	0.487799160	0.337203440	0.223068010	0.103526730	0.465196040
30.15666670	0.855499640	0.847891570	0.653350280	0.678818080	0.885529440	0.39878634	0.40170747	0.11519960	0.12494179	0.31311168	0.368504890	0.378284060	0.224071670	0.103410120	0.461923870
30.25666670	0.872753410	0.929216870	0.649124470	0.675182270	0.878950420	0.42254383	0.39459760	0.11435564	0.12550940	0.30684557	0.464103730	0.316663130	0.224605330	0.105589250	0.466527300
	1.000000000	1.000000000	1.000000000			0.19016907	0.18497954	0.43556567			0.309603440	0.122373620	0.547361180
