# Supplementary material for: Transmembrane domain switching controls PINK1 import and fate in mitochondria
Source: EMBO J. 2026 May 26;45(13):4447–68. doi: 10.1038/s44318-026-00789-x (PMC13324151; doi:10.1038/s44318-026-00789-x)
Supplement: Supplementary file 6 — Source data Fig. 7 [file 44318_2026_789_MOESM6_ESM.zip]

Archive with 17 entries (16 files):
- Fig7/
- Fig7/7a.txt
- __MACOSX/Fig7/._7a.txt
- Fig7/7c.txt
- __MACOSX/Fig7/._7c.txt
- Fig7/7b.txt
- __MACOSX/Fig7/._7b.txt
- Fig7/7f.txt
- __MACOSX/Fig7/._7f.txt
- Fig7/7g.txt
- __MACOSX/Fig7/._7g.txt
- Fig7/7e.txt
- __MACOSX/Fig7/._7e.txt
- Fig7/7d.txt
- __MACOSX/Fig7/._7d.txt
- Fig7/7h.txt
- __MACOSX/Fig7/._7h.txt
