# Supplementary material for: Transmembrane domain switching controls PINK1 import and fate in mitochondria
Source: EMBO J. 2026 May 26;45(13):4447–68. doi: 10.1038/s44318-026-00789-x (PMC13324151; doi:10.1038/s44318-026-00789-x)
Supplement: Supplementary file 6 — Source data Fig. 7 [file 44318_2026_789_MOESM6_ESM.zip › Fig7/7a.txt]

Time (min)	WT	WT	WT	3EA	3EA	3EA
0.00000000	0.01724138	0.00050318	0.01745636	0.01602898	0.00000375	0.01175359
0.10000000	0.01226449	0.00052966	0.01567510	0.01446517	0.00000415	0.01527967
0.20000000	0.01955208	0.00087394	0.01353758	0.01681088	0.00000316	0.01332074
0.30000000	0.01688589	0.00023835	0.00890631	0.01896111	0.00000257	0.01175359
0.40000000	0.01546392	0.00066208	0.00961881	0.02072039	0.00000237	0.01527967
0.50000000	0.01439744	0.00050318	0.00890631	0.01505160	0.00000336	0.01018644
0.60000000	0.01297547	0.00076801	0.01175632	0.01016472	0.00000296	0.01214538
0.70000000	0.01439744	0.00068856	0.01175632	0.01348780	0.00000336	0.00587680
0.80000000	0.01439744	0.00015890	0.01674385	0.02072039	0.00000415	0.01802217
0.90000000	0.00977604	0.00058263	0.01175632	0.01720183	0.00000454	0.01018644
1.00000000	0.01013153	0.00066208	0.00676879	0.01505160	0.00000336	0.00901109
1.10000000	0.01190899	0.00090042	0.01175632	0.01505160	0.00000434	0.01998110
1.20000000	0.01048702	0.00010593	0.01068757	0.02287061	0.00000415	0.01880574
1.30000000	0.01297547	0.00039725	0.01068757	0.01407422	0.00000217	0.01841396
1.40000000	0.00693210	0.00031780	0.00997506	0.01290137	0.00000316	0.00822751
1.50000000	0.00942055	0.00045021	0.01531885	0.01172852	0.00000296	0.01136180
1.60000000	0.00870956	0.00042373	0.01033131	0.01251042	0.00000434	0.01136180
1.70000000	0.01119801	0.00042373	0.00748130	0.01876563	0.00000276	0.00822751
1.80000000	0.01190899	0.00063559	0.01246883	0.00957829	0.00000257	0.01175359
1.90000000	0.00639886	0.00047669	0.01033131	0.01055567	0.00000375	0.01371252
2.00000000	0.01084252	0.00034428	0.01246883	0.01231495	0.00000257	0.00744394
2.10000000	0.00782083	0.00034428	0.00748130	0.01348780	0.00000316	0.01410431
2.20000000	0.00835407	0.00023835	0.00819380	0.00996924	0.00000257	0.00901109
2.30000000	0.01013153	0.00055614	0.00641254	0.01251042	0.00000296	0.01175359
2.40000000	0.00942055	0.00045021	0.01140007	0.01211947	0.00000257	0.00783573
2.88888889	0.02968361	0.00309852	0.02244389	0.01544255	0.00005233	0.01723860
2.98888889	0.04994668	0.00513771	0.02493766	0.01778826	0.00010644	0.01998110
3.08888889	0.05830075	0.00839513	0.03063769	0.02032944	0.00019116	0.03330184
3.18888889	0.05830075	0.01400953	0.02885643	0.01583350	0.00031023	0.02820862
3.28888889	0.06594383	0.01702860	0.02850018	0.01896111	0.00042911	0.02781683
3.38888889	0.08407394	0.02621822	0.04025650	0.02091586	0.00058334	0.03330184
3.48888889	0.08656239	0.03246822	0.04666904	0.01993848	0.00072236	0.03291005
3.58888889	0.09278351	0.03916843	0.05165657	0.02345704	0.00084993	0.03565256
3.68888889	0.10309278	0.05505826	0.06305664	0.01661540	0.00105294	0.03095112
3.78888889	0.10184856	0.06631356	0.06875668	0.02247966	0.00116471	0.02664147
3.88888889	0.11482403	0.08095869	0.07801924	0.01993848	0.00132446	0.04309650
3.98888889	0.11038038	0.09012182	0.07695048	0.01896111	0.00157170	0.04583900
4.08888889	0.12460007	0.10913665	0.08763805	0.02326157	0.00172257	0.04740615
4.18888889	0.13597583	0.12327860	0.10117563	0.02462989	0.00183059	0.05641723
4.28888889	0.12779950	0.14171081	0.11221945	0.02150229	0.00196053	0.06895440
4.38888889	0.15463918	0.16054025	0.14321340	0.02169776	0.00210725	0.04505543
4.48888889	0.15463918	0.17507945	0.13501959	0.02580274	0.00223818	0.05328294
4.58888889	0.16388198	0.19584216	0.13216958	0.02052491	0.00246606	0.05485009
4.68888889	0.15730537	0.20918962	0.15140720	0.02795297	0.00253676	0.05876795
4.78888889	0.17614646	0.22449682	0.19665123	0.02130681	0.00261950	0.05093222
4.88888889	0.19285460	0.25413136	0.18382615	0.02287061	0.00271745	0.07012975
4.98888889	0.18592250	0.27727754	0.20947631	0.02521632	0.00287267	0.05641723
5.08888889	0.21631710	0.30283369	0.20876380	0.02404347	0.00299135	0.06268581
5.18888889	0.23995734	0.30987818	0.21731386	0.02326157	0.00300339	0.05445830
5.28888889	0.22911482	0.33916843	0.26398290	0.02502084	0.00314854	0.08423406
5.38888889	0.25044437	0.35799788	0.26612041	0.02091586	0.00335016	0.07835727
5.48888889	0.26359758	0.37492055	0.24973281	0.02560727	0.00332686	0.06699546
5.58888889	0.28954852	0.41202331	0.26362665	0.01974301	0.00338669	0.07326404
5.68888889	0.31656594	0.42108051	0.29462059	0.02443442	0.00356659	0.07052154
5.78888889	0.32740846	0.44915254	0.28678304	0.02404347	0.00353480	0.06386117
5.88888889	0.31158905	0.45712394	0.34877093	0.02111134	0.00366138	0.08854371
5.98888889	0.37557768	0.48471928	0.34128963	0.02169776	0.00366493	0.08501763
6.08888889	0.36420192	0.50712394	0.36587104	0.02267514	0.00374866	0.09912194
6.18888889	0.34749378	0.52192797	0.34805843	0.02678012	0.00388156	0.08932728
6.28888889	0.37877711	0.54192267	0.39294621	0.02345704	0.00390072	0.08736835
6.38888889	0.40970494	0.58220339	0.40577129	0.02247966	0.00384069	0.10186445
6.48888889	0.43494490	0.59123411	0.45529035	0.01896111	0.00388611	0.09285336
6.58888889	0.43885531	0.60505826	0.44959031	0.02638917	0.00391711	0.09363693
6.68888889	0.46871667	0.62563559	0.44674029	0.02619370	0.00398386	0.09363693
6.78888889	0.49200142	0.64319386	0.48842180	0.02638917	0.00400281	0.09873016
6.88888889	0.48329186	0.65998411	0.48450303	0.02150229	0.00400953	0.10421517
6.98888889	0.51795236	0.67317267	0.50801568	0.02541179	0.00406482	0.11557697
7.08888889	0.51581941	0.70680614	0.53188457	0.03088510	0.00407035	0.11636054
7.18888889	0.52310700	0.72176907	0.49625935	0.02678012	0.00414006	0.11165911
7.28888889	0.55812300	0.73241525	0.53473459	0.03049415	0.00405100	0.11518518
7.38888889	0.57412016	0.74888771	0.55539722	0.03147153	0.00400380	0.12811413
7.48888889	0.58318521	0.77039195	0.56572854	0.03264438	0.00411024	0.11792769
7.58888889	0.56949876	0.76530720	0.58924118	0.03068963	0.00405633	0.14221844
7.68888889	0.60469250	0.79231992	0.56287852	0.02873487	0.00409898	0.10930839
7.78888889	0.63473160	0.80738877	0.59779124	0.02423894	0.00411735	0.12889770
7.88888889	0.61393530	0.82293432	0.60847880	0.02736655	0.00402019	0.09442051
7.98888889	0.61731248	0.82179555	0.60776630	0.02443442	0.00399393	0.11675233
8.08888889	0.65019552	0.84586864	0.63876024	0.02580274	0.00411202	0.11557697
8.18888889	0.67259154	0.84666314	0.63591022	0.01798373	0.00399018	0.11087553
8.28888889	0.68681123	0.86851165	0.66476665	0.02834392	0.00402059	0.13986772
8.38888889	0.69072165	0.86975636	0.65550410	0.03049415	0.00396589	0.12889770
8.48888889	0.70334163	0.88998941	0.69504809	0.03459913	0.00397122	0.12889770
8.58888889	0.73035905	0.90344280	0.68186676	0.02599822	0.00392264	0.13164021
8.68888889	0.70547458	0.91543962	0.69041682	0.02893035	0.00393153	0.12497984
8.78888889	0.77035194	0.90619703	0.73957962	0.03283986	0.00383299	0.14065129
8.88888889	0.72751511	0.91882945	0.70395440	0.03264438	0.00384938	0.13046485
8.98888889	0.75595450	0.91032839	0.77377984	0.02384799	0.00387801	0.16729277
9.08888889	0.77621756	0.93156780	0.81332383	0.03068963	0.00380435	0.17160242
9.18888889	0.79416993	0.92500000	0.78731742	0.02932130	0.00374116	0.14143487
9.28888889	0.76199787	0.92926377	0.75774849	0.02482537	0.00385056	0.15514739
9.38888889	0.80501244	0.96295021	0.79729248	0.02599822	0.00379191	0.15553918
9.48888889	0.78901529	0.94120763	0.80798005	0.02697560	0.00368172	0.12223734
9.58888889	0.80714540	0.95590572	0.75703598	0.02834392	0.00375360	0.15710632
9.68888889	0.81727693	0.97216631	0.75169220	0.02736655	0.00372872	0.16259133
9.78888889	0.81940988	0.96138771	0.85963662	0.02599822	0.00363689	0.14652809
9.88888889	0.85584785	0.97251059	0.81047382	0.03655389	0.00358140	0.14143487
9.98888889	0.85655883	0.97047140	0.86213039	0.02893035	0.00354921	0.15945704
10.08888890	0.84251689	0.96652542	0.84752405	0.03694484	0.00357094	0.16611741
10.18888890	0.84393886	0.97862818	0.87174920	0.03029868	0.00352532	0.16337490
10.28888890	0.85780306	0.97992585	0.86818668	0.03147153	0.00345897	0.16102418
10.38888890	0.89157483	0.98418962	0.89597435	0.03694484	0.00347674	0.15122953
10.48888890	0.88091006	0.96567797	0.83113644	0.03186248	0.00342540	0.17904636
10.58888890	0.85104870	0.97711864	0.90416815	0.02736655	0.00341888	0.17943814
10.68888890	0.92410238	0.97873411	0.84716779	0.02951678	0.00343804	0.17277777
10.78888890	0.86135798	0.99041314	0.91414321	0.04144077	0.00332982	0.16768455
10.88888890	0.87486669	0.99179025	0.89739936	0.03088510	0.00334641	0.17708742
10.98888890	0.94720938	0.97740996	0.89454934	0.03968149	0.00326465	0.18100529
11.08888890	0.91930323	0.99465042	0.90096188	0.03205796	0.00327946	0.16415847
11.18888890	0.90579453	0.96562500	0.89739936	0.03362176	0.00328894	0.15593096
11.28888890	0.94472094	0.97174258	0.98289989	0.03987697	0.00322832	0.18688208
11.38888890	0.92001422	0.98636123	0.94228714	0.03694484	0.00316769	0.18766566
11.48888890	0.88286527	1.00000000	0.93979337	0.02873487	0.00320304	0.18649030
11.58888890	0.90597227	0.96469809	0.90737442	0.04261362	0.00312879	0.15749811
11.68888890	0.96942766	0.97198093	0.92518703	0.03323081	0.00312840	0.20216175
11.78888890	0.96000711	0.97968750	0.93266833	0.04144077	0.00306856	0.20294532
11.88888890	0.94045503	0.97195445	0.89490559	0.04593670	0.00307448	0.17473671
11.98888890	0.93707785	0.98403072	0.89668685	0.03147153	0.00303282	0.20764676
12.08888890	0.94596516	0.98641419	0.92803705	0.03186248	0.00292993	0.18178886
12.18888890	0.92676857	0.98180614	0.85607410	0.04339552	0.00302117	0.17316956
12.28888890	0.93867757	0.99173729	0.98824368	0.03596746	0.00294869	0.17199420
12.38888890	0.93636687	0.95738877	0.92981831	0.03772674	0.00299569	0.18218065
12.48888890	0.94774262	0.97560911	0.89775561	0.03264438	0.00289399	0.20137818
12.58888890	0.94134376	0.97746292	0.97719986	0.03792222	0.00289577	0.18688208
12.68888890	0.94667615	0.96570445	0.93623085	0.04398195	0.00287681	0.19393424
12.78888890	0.93512264	0.98641419	0.95439971	0.03733579	0.00286338	0.17747921
12.88888890	0.96765020	0.97351695	0.92304952	0.03987697	0.00280414	0.21704963
12.98888890	0.95787416	0.95820975	0.98183114	0.04124530	0.00272950	0.21548248
13.08888890	0.92676857	0.96046081	0.92126826	0.04280910	0.00281086	0.20333711
13.18888890	0.99040171	0.96154661	0.94727467	0.03147153	0.00281757	0.20686319
13.28888890	0.94329897	0.94698093	0.98753117	0.04378648	0.00267894	0.21156462
13.38888890	0.94472094	0.95169492	0.99608123	0.04163625	0.00266709	0.20803854
13.48888890	0.98755777	0.95402542	0.94941218	0.04144077	0.00259107	0.20333711
13.58888890	0.95840739	0.95950742	0.93587460	0.04632765	0.00265169	0.22331821
13.68888890	0.97458230	0.94025424	0.96579979	0.04144077	0.00265130	0.20803854
13.78888890	0.96480626	0.93151483	0.94869968	0.04671861	0.00256224	0.22175107
13.88888890	0.96676146	0.93890360	0.90844318	0.03440366	0.00261792	0.22684429
13.98888890	0.93690011	0.95026483	0.92233701	0.04984621	0.00254723	0.21509070
14.08888890	0.96445076	0.95460805	0.98574991	0.03948602	0.00252649	0.22331821
14.18888890	0.95894063	0.94348517	0.94834343	0.04476385	0.00253479	0.23546359
14.28888890	0.98400284	0.92388771	0.93979337	0.04808693	0.00246291	0.20372889
14.38888890	0.96658372	0.93760593	0.94691842	0.05238739	0.00244790	0.20020282
14.48888890	0.98880199	0.92966102	0.98396865	0.03929054	0.00246073	0.17160242
14.58888890	0.92996801	0.93313030	0.88778055	0.04965074	0.00246587	0.19941925
14.68888890	0.92054746	0.93360699	0.93373709	0.04085435	0.00241749	0.24447467
14.78888890	0.94614291	0.93657309	0.97114357	0.04163625	0.00234284	0.19236709
14.88888890	0.95254177	0.92947564	0.95439971	0.05043264	0.00233889	0.20294532
14.98888890	0.94027728	0.93170021	0.96900606	0.04593670	0.00232862	0.20255354
15.08888890	0.91006043	0.91554555	0.92732455	0.04945526	0.00232487	0.19040816
15.18888890	1.00000000	0.91665784	0.96437478	0.05258287	0.00229683	0.22371000
15.28888890	0.94472094	0.92153072	0.97969362	0.04398195	0.00226286	0.21156462
15.38888890	0.94383221	0.90691208	0.92839330	0.05883808	0.00224608	0.20333711
15.48888890	0.94294348	0.91416843	0.93623085	0.04945526	0.00225615	0.23742252
15.58888890	0.95556346	0.90778602	0.95582472	0.04417743	0.00222317	0.21822499
15.68888890	0.94738713	0.91038136	0.94121838	0.04906431	0.00220639	0.23507180
15.78888890	0.93405617	0.90370763	1.00000000	0.04222267	0.00215642	0.21900856
15.88888890	0.93103448	0.89615996	0.92874955	0.05492857	0.00224114	0.21195641
15.98888890	0.94792037	0.88003178	0.92946206	0.05004169	0.00215228	0.19746031
16.08888890	0.90543903	0.89269068	0.89704311	0.05180096	0.00209323	0.24839254
16.18888890	0.90934945	0.89811970	0.98396865	0.05023716	0.00205986	0.21391534
16.28888890	0.91699253	0.87627119	0.93124332	0.06020640	0.00212088	0.23781431
16.38888890	0.94667615	0.87653602	0.97256858	0.05043264	0.00213589	0.23938145
16.48888890	0.89992890	0.87478814	0.97007481	0.04965074	0.00204505	0.22723607
16.58888890	0.93956630	0.87984640	0.93908087	0.05101906	0.00204841	0.26445578
16.68888890	0.91503733	0.86795551	0.94798717	0.04378648	0.00203833	0.21195641
16.78888890	0.93192321	0.87966102	0.94941218	0.05199644	0.00203518	0.24212396
16.88888890	0.88677568	0.86080508	0.85821161	0.05825165	0.00197159	0.22292643
16.98888890	0.88304301	0.86851165	0.98432490	0.05786070	0.00202807	0.20333711
17.08888890	0.91983647	0.86355932	0.95653723	0.04945526	0.00201720	0.21352355
17.18888890	0.92036971	0.85685911	0.97149982	0.04730503	0.00190938	0.21744142
17.28888890	0.94418770	0.84441208	0.89846812	0.05082359	0.00196191	0.23272108
17.38888890	0.88784216	0.85328390	0.92661204	0.04691408	0.00193328	0.23546359
17.48888890	0.95111980	0.84181674	0.90701817	0.05258287	0.00188667	0.23076215
17.58888890	0.91059367	0.85529661	0.96936231	0.05492857	0.00188766	0.18061350
17.68888890	0.93192321	0.83818856	0.92946206	0.04945526	0.00185389	0.22057571
17.78888890	0.90526129	0.83567267	0.93409334	0.05219191	0.00186712	0.19471781
17.88888890	0.91859225	0.83140890	0.92411828	0.05786070	0.00191294	0.21391534
17.98888890	0.87042304	0.82619174	0.89241183	0.05375572	0.00183967	0.22292643
18.08888890	0.87824387	0.82089513	0.95475597	0.06255211	0.00178497	0.20529604
18.18888890	0.88944188	0.81347987	0.93088707	0.05101906	0.00180571	0.21665784
18.28888890	0.91379310	0.81999470	0.92055575	0.06431139	0.00182960	0.19119173
18.38888890	0.89886242	0.81276483	0.91592447	0.05004169	0.00178201	0.22331821
18.48888890	0.86669037	0.81599576	0.90238689	0.06118378	0.00174864	0.21234819
18.58888890	0.86562389	0.80979873	0.92839330	0.05277834	0.00175101	0.21469891
18.68888890	0.88730892	0.80733581	0.87424296	0.05864260	0.00178991	0.22331821
18.78888890	0.87931034	0.81337394	0.89704311	0.05786070	0.00167380	0.22488536
18.88888890	0.86260220	0.80534958	0.91236195	0.05805618	0.00170164	0.23037037
18.98888890	0.84411660	0.80601165	0.91984325	0.05571047	0.00175160	0.22723607
19.08888890	0.86953431	0.81141419	0.88350552	0.05219191	0.00171586	0.20020282
19.18888890	0.87788838	0.79801377	0.91734948	0.05805618	0.00172119	0.19158352
19.28888890	0.84145041	0.78866525	0.89704311	0.06313853	0.00164516	0.21861678
19.38888890	0.82971916	0.79112818	0.89134307	0.06998017	0.00166392	0.19393424
19.48888890	0.86402417	0.79340572	0.87923050	0.05707880	0.00160014	0.19863567
19.58888890	0.82278706	0.78951271	0.92554328	0.06372496	0.00170026	0.21352355
19.68888890	0.80838962	0.78577860	0.90701817	0.05160549	0.00157960	0.20529604
19.78888890	0.84233914	0.76530720	0.90309939	0.05668785	0.00158375	0.21430713
19.88888890	0.83700675	0.77817797	0.92055575	0.05610142	0.00152312	0.22723607
19.98888890	0.82474227	0.77166314	0.88493053	0.05786070	0.00155353	0.19119173
20.08888890	0.82456452	0.77563559	0.89846812	0.05942450	0.00154465	0.22214285
20.18888890	0.81141130	0.77264301	0.90594941	0.06450686	0.00157210	0.20490425
20.28888890	0.82616424	0.76406250	0.85963662	0.05395119	0.00152727	0.20999748
20.38888890	0.86686811	0.75066208	0.90024938	0.05942450	0.00149528	0.19902746
20.48888890	0.80145752	0.76186441	0.89739936	0.05492857	0.00154781	0.19471781
20.58888890	0.79950231	0.76202331	0.90345565	0.05395119	0.00152214	0.21704963
20.68888890	0.80678990	0.75564089	0.91699323	0.06196568	0.00149666	0.19667674
20.78888890	0.83718450	0.75391949	0.89098682	0.05180096	0.00151345	0.22292643
20.88888890	0.80145752	0.74329979	0.89775561	0.06255211	0.00150397	0.19315066
20.98888890	0.82438678	0.74512712	0.90274314	0.05316929	0.00142972	0.21038926
21.08888890	0.80501244	0.74322034	0.92768080	0.06352948	0.00146921	0.19432602
21.18888890	0.79754710	0.74308792	0.92589954	0.05336477	0.00141846	0.20451247
21.28888890	0.80430146	0.73731462	0.92198076	0.05395119	0.00140484	0.17982993
21.38888890	0.84767153	0.74234640	0.89668685	0.05023716	0.00144413	0.20294532
21.48888890	0.78190544	0.73373941	0.90844318	0.05571047	0.00142498	0.19471781
21.58888890	0.77479559	0.72833686	0.91058069	0.05316929	0.00140622	0.17865457
21.68888890	0.78972627	0.72367585	0.88029925	0.06274758	0.00141787	0.19510960
21.78888890	0.77586207	0.71882945	0.90167439	0.06059735	0.00135744	0.17865457
21.88888890	0.78457163	0.71101695	0.91948700	0.05942450	0.00141056	0.18688208
21.98888890	0.78723782	0.71649894	0.86783042	0.05395119	0.00141056	0.17747921
22.08888890	0.76413082	0.72354343	0.92946206	0.05571047	0.00136850	0.20216175
22.18888890	0.79825809	0.72110699	0.87174920	0.05844713	0.00134303	0.17316956
22.28888890	0.77852826	0.69769597	0.89953687	0.05805618	0.00139437	0.19079995
22.38888890	0.79470316	0.71136123	0.91164945	0.05825165	0.00134836	0.17708742
22.48888890	0.77052968	0.70670021	0.84396152	0.06587519	0.00137521	0.19510960
22.58888890	0.78439389	0.71694915	0.87139295	0.06216116	0.00131913	0.18766566
22.68888890	0.80270174	0.70863347	0.85251158	0.06196568	0.00134935	0.17512849
22.78888890	0.76857448	0.68977754	0.87638048	0.06743899	0.00129721	0.17630385
22.88888890	0.75275507	0.69949682	0.86355540	0.06489781	0.00132446	0.20686319
22.98888890	0.75524351	0.69189619	0.86604916	0.05746975	0.00125752	0.19079995
23.08888890	0.75382154	0.68808263	0.88243677	0.06001093	0.00126976	0.18061350
23.18888890	0.76075364	0.68575212	0.95796224	0.05336477	0.00127687	0.18492315
23.28888890	0.76857448	0.68130297	0.85536160	0.06294306	0.00123599	0.19315066
23.38888890	0.73355848	0.68154131	0.90666192	0.06470234	0.00122908	0.18139707
23.48888890	0.75755421	0.67764831	0.87424296	0.05981545	0.00123896	0.15279667
23.58888890	0.76217561	0.69796081	0.89063057	0.05805618	0.00122474	0.18844923
23.68888890	0.73444721	0.68056144	0.89205558	0.05297382	0.00118169	0.17160242
23.78888890	0.72893708	0.67243114	0.85179907	0.06352948	0.00121941	0.18100529
23.88888890	0.73426946	0.68024364	0.95903099	0.06587519	0.00119749	0.19315066
23.98888890	0.74848916	0.66485699	0.88849305	0.06763447	0.00117122	0.16572562
24.08888890	0.74653395	0.66451271	0.88029925	0.06255211	0.00117715	0.18296422
24.18888890	0.73231426	0.66493644	0.93979337	0.05297382	0.00121072	0.18844923
24.28888890	0.70671881	0.66909428	0.88314927	0.05199644	0.00117024	0.16180776
24.38888890	0.70991824	0.66366525	0.86462415	0.06157473	0.00115444	0.18257243
24.48888890	0.71187344	0.65587924	0.91806199	0.06098831	0.00115266	0.18335601
24.58888890	0.71667259	0.64814619	0.90167439	0.06098831	0.00113765	0.17787100
24.68888890	0.73871312	0.65190678	0.85749911	0.05590595	0.00113963	0.19393424
24.78888890	0.70707430	0.64933792	0.87958675	0.05551500	0.00110191	0.20882212
24.88888890	0.74386776	0.65458157	0.90060563	0.06118378	0.00111060	0.19354245
24.98888890	0.70565233	0.65039725	0.84894906	0.05395119	0.00109835	0.17160242
25.08888890	0.70583007	0.64737818	0.89063057	0.05864260	0.00116510	0.18570672
25.18888890	0.66903662	0.64721928	0.84609904	0.06118378	0.00109223	0.15358024
25.28888890	0.70511909	0.65026483	0.83006769	0.06137926	0.00108967	0.16729277
25.38888890	0.69214362	0.64830508	0.86319914	0.05238739	0.00105886	0.19393424
25.48888890	0.73373622	0.62208686	0.82472390	0.05961998	0.00108769	0.18178886
25.58888890	0.70974049	0.62174258	0.87566797	0.05414667	0.00103220	0.18884101
25.68888890	0.67987913	0.63861229	0.83434271	0.05903355	0.00100910	0.18061350
25.78888890	0.70227515	0.62176907	0.86319914	0.05649237	0.00099429	0.17943814
25.88888890	0.68165659	0.63522246	0.92340577	0.06177021	0.00104543	0.19706853
25.98888890	0.73924636	0.62473517	0.88172426	0.06177021	0.00105590	0.17865457
26.08888890	0.70120867	0.62703919	0.86961169	0.05414667	0.00100831	0.16259133
26.18888890	0.65908283	0.61573093	0.89846812	0.05590595	0.00102766	0.17121063
26.28888890	0.69107714	0.61040784	0.85073032	0.05453762	0.00101877	0.17552028
26.38888890	0.67596872	0.61366525	0.90024938	0.05825165	0.00104602	0.15122953
26.48888890	0.70476360	0.63599047	0.92233701	0.06118378	0.00098481	0.17904636
26.58888890	0.67436900	0.60105932	0.85643035	0.06137926	0.00103714	0.18218065
26.68888890	0.69125489	0.60328390	0.90701817	0.06001093	0.00097474	0.18413958
26.78888890	0.66050480	0.59311441	0.89134307	0.06255211	0.00099784	0.16650919
26.88888890	0.68894419	0.60929555	0.92162451	0.06704804	0.00103240	0.16885991
26.98888890	0.64984003	0.60540254	0.84894906	0.05668785	0.00095025	0.18178886
27.08888890	0.68858870	0.59867585	0.92803705	0.05277834	0.00096150	0.16885991
27.18888890	0.67116957	0.59070445	0.93444959	0.06470234	0.00097414	0.17316956
27.28888890	0.61375755	0.58750000	0.86462415	0.05903355	0.00097829	0.18649030
27.38888890	0.64077497	0.58850636	0.87673673	0.05610142	0.00092142	0.17003527
27.48888890	0.65250622	0.59367055	0.83469897	0.06528876	0.00099725	0.19550138
27.58888890	0.68538926	0.59597458	0.87210545	0.05395119	0.00096842	0.15788989
27.68888890	0.63579808	0.59790784	0.87032419	0.05590595	0.00095222	0.19393424
27.78888890	0.66068255	0.59051907	0.89490559	0.05434214	0.00091312	0.18805744
27.88888890	0.66103804	0.58771186	0.88991806	0.06157473	0.00098599	0.16885991
27.98888890	0.67188055	0.58162076	0.89989312	0.05219191	0.00092477	0.16063240
28.08888890	0.63526484	0.57862818	0.89490559	0.05199644	0.00092853	0.13869236
28.18888890	0.66068255	0.57682733	0.90238689	0.06020640	0.00093801	0.15358024
28.28888890	0.66939211	0.57629767	0.87068044	0.07154397	0.00094531	0.15397203
28.38888890	0.64859581	0.57674788	0.90096188	0.05727427	0.00088350	0.17395313
28.48888890	0.68894419	0.57592691	0.88314927	0.05453762	0.00091589	0.16024061
28.58888890	0.68076786	0.57349047	0.86284289	0.05786070	0.00088390	0.16572562
28.68888890	0.64895130	0.58395127	0.91129320	0.05141001	0.00087639	0.18257243
28.78888890	0.64237469	0.57635064	0.90203064	0.05141001	0.00091214	0.18257243
28.88888890	0.64113047	0.56165254	0.90488066	0.06294306	0.00089970	0.16024061
28.98888890	0.66050480	0.55799788	0.90167439	0.06665709	0.00089338	0.18139707
29.08888890	0.62211162	0.54446504	0.89597435	0.06450686	0.00089140	0.16063240
29.18888890	0.62691077	0.55166843	0.83933025	0.06274758	0.00084875	0.14613630
29.28888890	0.64504088	0.54708686	0.84431778	0.05903355	0.00087679	0.14887881
29.38888890	0.63384287	0.55905720	0.84431778	0.05316929	0.00086217	0.17552028
29.48888890	0.63135443	0.54494174	0.85536160	0.06861184	0.00090720	0.17982993
29.58888890	0.63508710	0.56599576	0.87139295	0.06998017	0.00082544	0.16298312
29.68888890	0.64255244	0.54563030	0.86747417	0.06313853	0.00085803	0.15436382
29.78888890	0.63064344	0.55572034	0.91093694	0.06157473	0.00084006	0.18178886
29.88888890	0.61251333	0.54647775	0.90844318	0.05903355	0.00086632	0.15122953
29.98888890	0.65286171	0.54615996	0.85892412	0.05981545	0.00083670	0.14887881
30.08888890	0.63259865	0.54931144	0.91770574	0.05668785	0.00085487	0.15005417
30.18888890	0.61873445	0.54888771	0.83006769	0.06177021	0.00083315	0.14065129
30.28888890	0.63259865	0.52971398	0.88350552	0.06509329	0.00084638	0.15593096
30.38888890	0.60575898	0.53609640	0.84360527	0.06001093	0.00084539	0.15318846
30.48888890	0.63170992	0.53066737	0.85073032	0.05590595	0.00086731	0.18453136
30.58888890	0.63419836	0.52952860	0.87103669	0.06098831	0.00083552	0.15240488
30.68888890	0.60984714	0.53906250	0.89490559	0.05395119	0.00082307	0.15593096
30.78888890	0.59402773	0.53281250	0.89561810	0.05805618	0.00082189	0.17787100
30.88888890	0.64468539	0.52682733	0.84930531	0.05766522	0.00086672	0.18061350
