# Supplementary material for: Transmembrane domain switching controls PINK1 import and fate in mitochondria
Source: EMBO J. 2026 May 26;45(13):4447–68. doi: 10.1038/s44318-026-00789-x (PMC13324151; doi:10.1038/s44318-026-00789-x)
Supplement: Supplementary file 6 — Source data Fig. 7 [file 44318_2026_789_MOESM6_ESM.zip › Fig7/7c.txt]

Time (min)	WT DDL	WT DDL	WT DDL	DDL 3EA	DDL 3EA	DDL 3EA
0.000000000	0.00385950	0.00168834	0.00974681	0.00403278	0.00131936	0.00598021
0.116666667	0.00419624	0.00114077	0.00711405	0.00362951	0.00077808	0.00568950
0.233333333	0.00292701	0.00118640	0.00924266	0.00355269	0.00060894	0.00776596
0.350000000	0.00328964	0.00100388	0.00554560	0.00362951	0.00030447	0.00643703
0.466666667	0.00220173	0.00095825	0.00700202	0.00334145	0.00142085	0.00531574
0.583333333	0.00225354	0.00100388	0.00649787	0.00272693	0.00057511	0.00622938
0.700000000	0.00246076	0.00041068	0.00599373	0.00265012	0.00101489	0.00469280
0.816666667	0.00170958	0.00095825	0.00621779	0.00240047	0.00040596	0.00606326
0.933333333	0.00186500	0.00173397	0.00537755	0.00205480	0.00081191	0.00469280
1.050000000	0.00181319	0.00045631	0.00487340	0.00253489	0.00040596	0.00465127
1.166666667	0.00145055	0.00095825	0.00504145	0.00161311	0.00074425	0.00427751
1.283333333	0.00147645	0.00054757	0.00638584	0.00144028	0.00077808	0.00431904
1.400000000	0.00155416	0.00077572	0.00487340	0.00111382	0.00050745	0.00398680
1.516666667	0.00101021	0.00082136	0.00543356	0.00084496	0.00033830	0.00485892
1.633333333	0.00132104	0.00077572	0.00448129	0.00105621	0.00033830	0.00481739
1.750000000	0.00038854	0.00050194	0.00352902	0.00071054	0.00040596	0.00390374
1.866666667	0.00067347	0.00059320	0.00397715	0.00084496	0.00043979	0.00348845
1.983333333	0.00098430	0.00068446	0.00403316	0.00063372	0.00030447	0.00344692
2.100000000	0.00077708	0.00050194	0.00364105	0.00051850	0.00094723	0.00361304
2.216666667	0.00054396	0.00063883	0.00375308	0.00051850	0.00074425	0.00257481
2.333333333	0.00088069	0.00073009	0.00240869	0.00063372	0.00030447	0.00274093
2.450000000	0.00088069	0.00082136	0.00240869	0.00038407	0.00030447	0.00377916
2.566666667	0.00044035	0.00054757	0.00252073	0.00036487	0.00040596	0.00232564
2.683333333	0.00054396	0.00036505	0.00291284	0.00055691	0.00033830	0.00178576
2.800000000	0.00023312	0.00054757	0.00291284	0.00046089	0.00084574	0.00132893
3.350000000	0.02263897	0.04658909	0.01820524	0.00124824	0.00098106	0.00178576
3.466666667	0.05584624	0.08583162	0.03360968	0.00168993	0.00253723	0.00261634
3.583333333	0.08770657	0.13771389	0.05573605	0.00241967	0.00270638	0.00469280
3.700000000	0.13935658	0.18831850	0.07388528	0.00289976	0.00500681	0.00568950
3.816666667	0.17530954	0.24088524	0.09970872	0.00401358	0.00639383	0.00822278
3.933333333	0.21934414	0.29577915	0.11102397	0.00489695	0.00737489	0.00705996
4.050000000	0.27863545	0.33502167	0.14793861	0.00787353	0.00893106	0.01204347
4.166666667	0.30469357	0.36764773	0.16267085	0.00816159	0.01265233	0.01121288
4.283333333	0.35769051	0.41533196	0.18580551	0.00962107	0.01268616	0.01449369
4.400000000	0.38936953	0.43039014	0.20317051	0.00981311	0.01620446	0.01578110
4.516666667	0.43501010	0.48049281	0.23381134	0.01067728	0.01559552	0.01997555
4.633333333	0.47702430	0.50819074	0.24843155	0.01125339	0.01958743	0.01968484
4.750000000	0.50994664	0.52685375	0.28024871	0.01396111	0.01864020	0.02267494
4.866666667	0.53815469	0.55249829	0.30131078	0.01403793	0.02266594	0.02666175
4.983333333	0.55939491	0.58083504	0.31413847	0.01461404	0.02445892	0.02749233
5.100000000	0.60174584	0.60853297	0.34584360	0.01689928	0.02205701	0.03260042
5.216666667	0.64300886	0.62286105	0.37564419	0.01830116	0.02692849	0.03343101
5.333333333	0.65987152	0.62792608	0.37917320	0.01764823	0.02371467	0.03359712
5.450000000	0.67357406	0.64877937	0.40886175	0.01636158	0.02777424	0.03874675
5.566666667	0.70691084	0.68478211	0.43619762	0.01910771	0.02875530	0.03895439
5.683333333	0.72369580	0.72087611	0.43160430	0.01837797	0.03115721	0.04402095
5.800000000	0.74669740	0.73073238	0.46325342	0.01956860	0.03044679	0.04613894
5.916666667	0.77576024	0.75140315	0.50375308	0.02156579	0.03173232	0.05000116
6.033333333	0.77487955	0.76682637	0.51915752	0.01997188	0.03538593	0.05378032
6.150000000	0.81259390	0.76271960	0.52946449	0.02206509	0.03410040	0.05216068
6.266666667	0.81054758	0.77932923	0.54436478	0.02323652	0.03410040	0.06000970
6.383333333	0.83598404	0.79137577	0.55668833	0.02339015	0.03521679	0.05631360
6.500000000	0.85253588	0.81784166	0.59147434	0.02531052	0.03991912	0.06192004
6.616666667	0.87416464	0.83422313	0.61712973	0.02339015	0.03836295	0.06079875
6.733333333	0.88457753	0.84179786	0.64099261	0.02494565	0.03548742	0.06507626
6.850000000	0.88452572	0.86967830	0.63270222	0.02740373	0.03704359	0.06902153
6.966666667	0.89343625	0.85922884	0.64709836	0.02465759	0.03785551	0.06914612
7.083333333	0.90962545	0.90326261	0.66883262	0.02511848	0.03890423	0.06839860
7.200000000	0.91659328	0.88405202	0.68345283	0.02646274	0.04215189	0.07674596
7.316666667	0.92402735	0.88368697	0.68939054	0.02596345	0.04492593	0.07741043
7.433333333	0.93648656	0.90527036	0.71291732	0.02707726	0.04198274	0.07525091
7.550000000	0.93275657	0.90837326	0.74086937	0.02707726	0.04269316	0.07790878
7.666666667	0.96171580	0.93511294	0.75184853	0.02634752	0.03836295	0.08280923
7.783333333	0.92400145	0.91444216	0.75504145	0.02945853	0.04607614	0.08239394
7.900000000	0.94692535	0.94058864	0.77515124	0.02878640	0.04435082	0.08949543
8.016666667	0.97474486	0.95080995	0.79072373	0.02863277	0.04171210	0.08197864
8.133333333	0.97458944	0.95952544	0.80539996	0.02968897	0.04485827	0.08816650
8.250000000	0.96601565	0.96591376	0.79548510	0.02659717	0.04553486	0.08471957
8.366666667	0.96586023	0.95085558	0.81038539	0.02811426	0.04015593	0.09468658
8.483333333	0.97969228	0.97964864	0.84438718	0.02961216	0.04424933	0.09497728
8.600000000	0.97800860	0.97421857	0.81755546	0.02995782	0.04966210	0.09584940
8.716666667	0.98533907	0.98037874	0.85082904	0.03014986	0.04093402	0.09290082
8.833333333	0.98596073	0.95026238	0.85200538	0.02838312	0.04590699	0.09514340
8.950000000	0.97948505	0.98197582	0.86662559	0.03116766	0.04397870	0.09094895
9.066666667	1.00000000	0.97718458	0.87071477	0.02726930	0.04458763	0.09302541
9.183333333	0.99930063	0.98161077	0.87502801	0.02942012	0.04803827	0.10162196
9.300000000	0.99559654	0.98056126	0.87351557	0.02749975	0.04736167	0.09896409
9.416666667	0.96526447	0.97517682	0.88488685	0.02740373	0.04286231	0.09809197
9.533333333	0.97603999	0.96112252	0.87945328	0.03189740	0.04648210	0.09896409
9.650000000	0.97464125	0.98297969	0.91362312	0.03032269	0.04885018	0.10012691
9.766666667	0.96811376	0.98320785	0.92415416	0.03072597	0.04671891	0.10843275
9.883333333	0.98865461	0.99612138	0.90656509	0.02943932	0.04722635	0.10627323
10.000000000	0.97492618	1.00000000	0.91838449	0.03022668	0.04282848	0.10332465
10.116666670	0.98787753	0.98407483	0.90964598	0.02986180	0.04776763	0.10643934
10.233333330	0.97041911	0.97435546	0.93110016	0.03122527	0.04939146	0.10481971
10.350000000	0.96459100	0.96769336	0.93855030	0.03016906	0.04638061	0.10378148
10.466666670	0.96902036	0.99799224	0.94700874	0.02984260	0.04529806	0.10511041
10.583333330	0.96772522	0.99046315	0.95115393	0.02917047	0.04397870	0.09697069
10.700000000	0.97264674	0.98325348	0.93742998	0.03070677	0.04857954	0.10552570
10.816666670	0.96399523	0.98325348	0.94476809	0.02886321	0.04590699	0.10552570
10.933333330	0.97111848	0.97399042	0.95664351	0.02826789	0.04370806	0.11084144
11.050000000	0.95433352	0.97773215	0.94773695	0.02886321	0.04424933	0.10236948
11.166666670	0.95130291	0.96463609	0.95552319	0.03172457	0.04374189	0.10951251
11.283333330	0.94682174	0.97508556	0.94992158	0.03051473	0.04523040	0.10320007
11.400000000	0.95477387	0.97353411	0.97316827	0.03068757	0.04996656	0.11150591
11.516666670	0.95472206	0.96285649	0.98173874	0.03024588	0.04638061	0.10544264
11.633333330	0.92622908	0.95783710	0.95429084	0.03207023	0.04928997	0.11366543
11.750000000	0.93679739	0.96066621	0.97008739	0.03051473	0.04343742	0.10403065
11.866666670	0.91985702	0.94551677	0.97115169	0.02709647	0.04654976	0.10643934
11.983333330	0.93617572	0.95085558	0.96975129	0.02815267	0.04330210	0.10560876
12.100000000	0.92063410	0.94487794	1.00000000	0.03038031	0.04475678	0.11379001
12.216666670	0.91682640	0.94989733	0.99193368	0.03007305	0.04526423	0.10768522
12.333333330	0.92122986	0.95099247	0.97787363	0.02794143	0.04536572	0.10797592
12.450000000	0.91250065	0.93935661	0.97820972	0.02826789	0.04289614	0.10992780
12.566666670	0.91058385	0.92785763	0.97440063	0.02867117	0.04837656	0.10814204
12.683333330	0.90097394	0.93502167	0.98235492	0.03009225	0.04895167	0.10905568
12.800000000	0.88152101	0.91421401	0.95961237	0.03005384	0.04340359	0.10764369
12.916666670	0.88921411	0.90549852	0.95922026	0.02857515	0.04607614	0.11088297
13.033333330	0.89193390	0.91836642	0.95972440	0.02872878	0.04451997	0.10494429
13.150000000	0.89385070	0.90695870	0.99036523	0.02657797	0.04668508	0.11046768
13.266666670	0.87320624	0.90974219	0.96190903	0.02895923	0.04638061	0.10768522
13.383333330	0.88571725	0.90207620	0.95994847	0.02749975	0.04184742	0.10594099
13.500000000	0.86341501	0.88272872	0.97266413	0.02847914	0.04502742	0.10810051
13.616666670	0.85160338	0.85859001	0.97014340	0.02657797	0.04208423	0.10764369
13.733333330	0.86709320	0.87515400	0.94835313	0.02700045	0.04100168	0.10394759
13.850000000	0.85996995	0.87424139	0.93479722	0.02594424	0.04577167	0.10594099
13.966666670	0.84631922	0.88104038	0.97311226	0.02594424	0.04276082	0.11001086
14.083333330	0.86281925	0.85658225	0.95389872	0.02836391	0.04090019	0.10373995
14.200000000	0.83937730	0.86265115	0.96062066	0.02684682	0.04252402	0.11088297
14.316666670	0.82476817	0.87241615	0.93944656	0.02544495	0.04326827	0.10394759
14.433333330	0.83235766	0.84969199	0.94465606	0.02582902	0.04191508	0.10037608
14.550000000	0.82274776	0.83404061	0.94695272	0.02511848	0.04235487	0.09385600
14.666666670	0.82873129	0.84115902	0.96969527	0.02469600	0.04462146	0.09987773
14.783333330	0.82867948	0.82422998	0.96207708	0.02579061	0.04228721	0.10245254
14.900000000	0.81681604	0.82929500	0.94734484	0.02438874	0.04130614	0.10162196
15.016666670	0.81002953	0.81578827	0.95272238	0.02784541	0.03846444	0.09950397
15.133333330	0.80979640	0.80009126	0.95042572	0.02579061	0.04218572	0.09796739
15.250000000	0.79819199	0.80219028	0.92930764	0.02556017	0.04644827	0.09530952
15.366666670	0.79666373	0.80716404	0.94980955	0.02663558	0.03991912	0.10411371
15.483333330	0.79883956	0.80451745	0.94583240	0.02417750	0.03839678	0.09485270
15.600000000	0.78922965	0.79470682	0.91614385	0.02471520	0.04090019	0.09389753
15.716666670	0.77381754	0.77581565	0.93306072	0.02446556	0.03846444	0.09626469
15.833333330	0.77309227	0.78831850	0.92549854	0.02494565	0.04062955	0.09883950
15.950000000	0.76545097	0.77371663	0.92891553	0.02354378	0.03924253	0.09913020
16.066666670	0.76384500	0.75751768	0.89765853	0.02559858	0.03751721	0.09128119
16.183333330	0.75229239	0.76034679	0.90410038	0.02402387	0.03829529	0.09302541
16.300000000	0.75231829	0.74957791	0.89379341	0.02448476	0.04238870	0.09306694
16.416666670	0.74462519	0.75742642	0.90269998	0.02329413	0.03802466	0.08903861
16.533333330	0.76589131	0.76180698	0.90970199	0.02488804	0.03897189	0.09364835
16.650000000	0.75881987	0.74195756	0.91317499	0.02363980	0.03646849	0.09140577
16.766666670	0.72999016	0.74861967	0.88690343	0.02283324	0.04083253	0.08783426
16.883333330	0.73405688	0.71083733	0.88146986	0.02398546	0.03589338	0.09290082
17.000000000	0.73190696	0.72105864	0.87480394	0.02296766	0.03815998	0.08579933
17.116666670	0.73576646	0.72178873	0.85150123	0.02467680	0.03971614	0.08962002
17.233333330	0.72550899	0.71362081	0.85979162	0.02246837	0.03758487	0.08895555
17.350000000	0.72392892	0.70736938	0.84881246	0.02241076	0.03978380	0.08662991
17.466666670	0.72009532	0.72041980	0.85990365	0.02356298	0.03677296	0.08405510
17.583333330	0.71450034	0.69673739	0.87222720	0.02300607	0.03541976	0.08405510
17.700000000	0.71175465	0.67939767	0.85138920	0.02315970	0.03629934	0.08974461
17.816666670	0.71413770	0.69272188	0.85794309	0.02246837	0.03903955	0.08899708
17.933333330	0.70118634	0.69678303	0.86057585	0.02375502	0.04056189	0.08579933
18.050000000	0.70025385	0.67834816	0.83620883	0.02202668	0.03897189	0.09302541
18.166666670	0.69059214	0.68879763	0.83514452	0.02122012	0.03680678	0.08359828
18.283333330	0.68673263	0.67862195	0.85531033	0.02171942	0.03646849	0.08264311
18.400000000	0.68489354	0.65101529	0.84629173	0.02116251	0.03538593	0.08347370
18.516666670	0.69103248	0.65585216	0.82612592	0.02212270	0.03457402	0.08986919
18.633333330	0.68227737	0.66155601	0.83094331	0.02154659	0.03494615	0.08135571
18.750000000	0.67885821	0.63116587	0.83295989	0.02143137	0.03484466	0.08696215
18.866666670	0.66468943	0.65270363	0.82455747	0.02068242	0.03288253	0.08098194
18.983333330	0.65935347	0.64330367	0.79935021	0.02077844	0.03623168	0.08816650
19.100000000	0.65396570	0.63007073	0.81257002	0.02074003	0.03697593	0.07990218
19.216666670	0.66139978	0.63331052	0.79867802	0.01958781	0.03335615	0.08401358
19.333333330	0.66041548	0.63696099	0.80523191	0.02027914	0.03092041	0.08459498
19.450000000	0.65246335	0.61752225	0.77268653	0.02106649	0.03355913	0.08069124
19.566666670	0.63876081	0.61820671	0.79498095	0.02131614	0.02997317	0.07570773
19.683333330	0.64953634	0.60209902	0.78545821	0.01993347	0.03183381	0.08222782
19.800000000	0.64360462	0.62532512	0.79570916	0.01991427	0.03305168	0.07753502
19.916666670	0.63852769	0.61496692	0.78422586	0.02093207	0.03437104	0.07811643
20.033333330	0.63124903	0.60625143	0.78103294	0.02074003	0.03372828	0.07566621
20.150000000	0.64111796	0.59420488	0.76243558	0.02106649	0.03159700	0.07633067
20.266666670	0.63339895	0.59306411	0.78713870	0.01931896	0.03095424	0.07711973
20.383333330	0.61767601	0.57061373	0.79509299	0.02012551	0.03484466	0.06997671
20.500000000	0.61399782	0.58932238	0.76523639	0.01797469	0.03186764	0.07969454
20.616666670	0.60998290	0.57503993	0.76512436	0.01928055	0.03034530	0.07533397
20.733333330	0.60073564	0.58060689	0.76025095	0.01855081	0.03430338	0.07342363
20.850000000	0.60293737	0.57097878	0.76753305	0.01960701	0.03136019	0.07587385
20.966666670	0.59845620	0.57485740	0.75599373	0.01724495	0.03048062	0.07483562
21.083333330	0.59871523	0.56595939	0.76260363	0.01762903	0.03014232	0.06943683
21.200000000	0.60384396	0.55327401	0.74955187	0.01908851	0.03027764	0.06781719
21.316666670	0.59042636	0.55573808	0.75789827	0.01797469	0.03264572	0.07217775
21.433333330	0.59356059	0.55181383	0.72961013	0.01789788	0.03284870	0.06781719
21.550000000	0.58610061	0.54177504	0.73745239	0.01849319	0.02926275	0.07720279
21.666666670	0.58330311	0.54912161	0.73392337	0.01853160	0.02939807	0.07143023
21.783333330	0.57382272	0.54464978	0.72910598	0.01953020	0.03129253	0.06532543
21.900000000	0.57369321	0.54433037	0.71342147	0.01837797	0.02855232	0.06482708
22.016666670	0.56853857	0.55856719	0.71476585	0.01716814	0.03200296	0.06756801
22.133333330	0.56682899	0.54483231	0.71633430	0.01737938	0.03071743	0.06740189
22.250000000	0.57592084	0.54150125	0.70496303	0.01814753	0.02801105	0.06698660
22.366666670	0.56035331	0.52274698	0.71067667	0.01663043	0.03064977	0.07093188
22.483333330	0.55680464	0.53036733	0.69202330	0.01774425	0.02679317	0.06611449
22.600000000	0.55299694	0.52972850	0.69319964	0.01939577	0.03068360	0.06706966
22.716666670	0.55242708	0.53935661	0.68524535	0.01768664	0.03048062	0.06524238
22.833333330	0.55465472	0.53187315	0.69616850	0.01741779	0.02801105	0.06241839
22.950000000	0.55038077	0.53064111	0.68356487	0.01747540	0.02926275	0.06860624
23.066666670	0.53994198	0.51608487	0.67953171	0.01601591	0.02682700	0.06823248
23.183333330	0.52805263	0.51129363	0.69101501	0.01757142	0.02807871	0.06254298
23.300000000	0.54579599	0.51535478	0.67639480	0.01622715	0.02845083	0.06187851
23.416666670	0.53059110	0.52028291	0.68636567	0.01720654	0.03017615	0.07018435
23.533333330	0.51662954	0.50782569	0.68244454	0.01820514	0.02902594	0.06329050
23.650000000	0.52318292	0.51827515	0.66031817	0.01639999	0.02736828	0.06470250
23.766666670	0.51403927	0.52133242	0.66513556	0.01770584	0.02966870	0.06009275
23.883333330	0.51445371	0.51909651	0.66059825	0.01849319	0.03054828	0.05959440
24.000000000	0.51981557	0.50399270	0.66015012	0.01743699	0.02557530	0.05996817
24.116666670	0.50642387	0.50367328	0.65477257	0.01628477	0.03054828	0.06349815
24.233333330	0.50598353	0.51594798	0.65398835	0.01714893	0.02608275	0.06520085
24.350000000	0.50600943	0.49824321	0.66440735	0.01874284	0.02895828	0.06345662
24.466666670	0.49689167	0.50960529	0.64687430	0.01812832	0.02520318	0.06270909
24.583333330	0.49191835	0.49354324	0.63141385	0.01601591	0.02777424	0.06025887
24.700000000	0.49015697	0.49025781	0.64866682	0.01663043	0.02702998	0.06038346
24.816666670	0.48541677	0.50102669	0.63852790	0.01810912	0.02631956	0.06142169
24.933333330	0.48261928	0.49007529	0.64267309	0.01805151	0.02787573	0.06266757
25.050000000	0.48782573	0.50025097	0.64541788	0.01716814	0.02577828	0.06378885
25.166666670	0.47601409	0.50682181	0.62805288	0.01782106	0.02699615	0.05847312
25.283333330	0.47715381	0.49472964	0.62866906	0.01739858	0.02341020	0.06478555
25.400000000	0.48378490	0.50723249	0.60088505	0.01599671	0.02567679	0.06046652
25.516666670	0.46987515	0.49135295	0.61012772	0.01568945	0.02449275	0.05751794
25.633333330	0.47127390	0.49984029	0.61774591	0.01559343	0.02422211	0.06270909
25.750000000	0.45586178	0.49126169	0.62345956	0.01664964	0.02472956	0.05930370
25.866666670	0.46676682	0.49555099	0.61203227	0.01791708	0.02381615	0.06050805
25.983333330	0.46153448	0.49906457	0.59438718	0.01709132	0.02523701	0.05760100
26.100000000	0.46324406	0.49660050	0.61511315	0.01597751	0.02726679	0.06075722
26.216666670	0.44855722	0.49221994	0.60559041	0.01620795	0.02395147	0.05826547
26.333333330	0.45948816	0.47652293	0.59679588	0.01451802	0.02608275	0.06258451
26.450000000	0.45661296	0.48405202	0.61757786	0.01670725	0.02506786	0.06362274
26.566666670	0.44029425	0.46885695	0.60839122	0.01762903	0.02686083	0.05839006
26.683333330	0.44355800	0.48929957	0.61584136	0.01663043	0.02503403	0.06079875
26.800000000	0.44314355	0.48405202	0.60419001	0.01674566	0.02547381	0.05888841
26.916666670	0.44016474	0.47250742	0.60503025	0.01785947	0.02229382	0.06096487
27.033333330	0.43936176	0.48619667	0.60290164	0.01545900	0.02229382	0.05826547
27.150000000	0.43933585	0.48847821	0.60783106	0.01680327	0.02418828	0.06212769
27.266666670	0.43980210	0.47145791	0.59164239	0.01707212	0.02686083	0.06167086
27.383333330	0.44552660	0.47154917	0.59825230	0.01624636	0.02337637	0.05556607
27.500000000	0.43293789	0.47748118	0.58956980	0.01461404	0.02398530	0.05710265
27.616666670	0.42625499	0.47775496	0.61180820	0.01636158	0.02269977	0.05564913
27.733333330	0.43806662	0.48076660	0.58385615	0.01469086	0.02510169	0.05560760
27.850000000	0.43617572	0.47912389	0.58559265	0.01497891	0.02560913	0.05839006
27.966666670	0.43630524	0.47091034	0.58699305	0.01609273	0.02648871	0.05693654
28.083333330	0.42811998	0.48167922	0.60038091	0.01622715	0.02415445	0.05593983
28.200000000	0.43428483	0.46657540	0.59248263	0.01522856	0.02418828	0.05224374
28.316666670	0.41345905	0.45621720	0.56083352	0.01522856	0.02665786	0.05294973
28.433333330	0.43063254	0.47780059	0.58962581	0.01494050	0.02185403	0.05261750
28.550000000	0.42454541	0.46146475	0.58357607	0.01645760	0.02293658	0.05535843
28.666666670	0.42690255	0.46356377	0.57993502	0.01415315	0.02374850	0.05535843
28.783333330	0.41972750	0.46415697	0.57640600	0.01638078	0.02598126	0.05573219
28.900000000	0.41892452	0.46666667	0.59293076	0.01593910	0.02341020	0.05490160
29.016666670	0.41874320	0.46543463	0.57534170	0.01346182	0.02276743	0.05535843
29.133333330	0.42483034	0.46342688	0.56038539	0.01574706	0.02506786	0.05265903
29.250000000	0.41744807	0.44896190	0.57007618	0.01517095	0.02398530	0.05552454
29.366666670	0.41617883	0.45667351	0.57506162	0.01609273	0.02104211	0.05498466
29.483333330	0.41332953	0.46680356	0.57489357	0.01438360	0.02571062	0.05710265
29.600000000	0.41667098	0.46894821	0.59388304	0.01465245	0.02496637	0.05523384
29.716666670	0.40138839	0.46205795	0.58783330	0.01605432	0.02046701	0.05265903
29.833333330	0.40729420	0.46817248	0.57091642	0.01593910	0.02276743	0.05681195
29.950000000	0.41454696	0.45918321	0.57556576	0.01580467	0.02368084	0.05245138
30.066666670	0.41519453	0.44992015	0.56385839	0.01478687	0.02405296	0.05294973
30.183333330	0.42218826	0.46584531	0.56189783	0.01469086	0.02344403	0.05423714
30.300000000	0.41327773	0.43846680	0.57399731	0.01753301	0.02469573	0.04887987
30.416666670	0.40667254	0.44622405	0.56514676	0.01480608	0.02114360	0.05282514
30.533333330	0.41058385	0.43677846	0.56324221	0.01515175	0.02564296	0.05444478
30.650000000	0.40387505	0.44923568	0.56716334	0.01545900	0.02483105	0.05456937
30.766666670	0.41309641	0.44626968	0.55870491	0.01697610	0.02212467	0.05074868
30.883333330	0.39778791	0.44900753	0.56649115	0.01403793	0.02486488	0.05456937
31.000000000	0.40801948	0.45028519	0.57679812	0.01553582	0.02259828	0.05353114
31.116666670	0.40138839	0.44293863	0.57114049	0.01561263	0.02185403	0.05216068
31.233333330	0.41250065	0.43207849	0.56083352	0.01469086	0.02185403	0.05033339
31.350000000	0.39180438	0.45630846	0.56206587	0.01730256	0.02310573	0.05365573
31.466666670	0.40434129	0.44061145	0.55971320	0.01465245	0.01985807	0.05319891
31.583333330	0.39431695	0.44239106	0.54946225	0.01446041	0.02168488	0.05162080
31.700000000	0.39646687	0.44832307	0.55624020	0.01451802	0.02496637	0.05116398
31.816666670	0.40092214	0.44558522	0.55640825	0.01513254	0.02682700	0.05643819
31.933333330	0.39659638	0.42541638	0.54178803	0.01553582	0.02212467	0.05199456
32.050000000	0.39214112	0.43773671	0.56537083	0.01472926	0.02236147	0.04941975
32.166666670	0.38719370	0.44613279	0.54285234	0.01459484	0.02141424	0.04908752
32.283333330	0.38980987	0.42610084	0.55147883	0.01567025	0.02060233	0.05265903
32.400000000	0.39545666	0.41400867	0.53719471	0.01367306	0.02110977	0.05079021
32.516666670	0.39216702	0.44252795	0.54341250	0.01520936	0.02236147	0.05153774
32.633333330	0.38822981	0.42911248	0.55517589	0.01394191	0.02195552	0.05157927
32.750000000	0.38830752	0.41957563	0.54750168	0.01599671	0.02263211	0.05506772
32.866666670	0.39167487	0.42381930	0.54666144	0.01405713	0.02094062	0.04833999
32.983333330	0.38584676	0.43226101	0.54150795	0.01457563	0.02330871	0.05465243
33.100000000	0.39133813	0.43404061	0.55668833	0.01476767	0.02016254	0.05531690
33.216666670	0.38988758	0.43531828	0.53220928	0.01474847	0.02083914	0.05556607
33.333333330	0.38133969	0.43513575	0.55820076	0.01565104	0.02324105	0.04809082
33.450000000	0.37716935	0.42240475	0.53170513	0.01561263	0.02182020	0.05012575
33.566666670	0.38740092	0.42975131	0.53685862	0.01511334	0.02121126	0.04634659
33.683333330	0.37527845	0.41879991	0.55416760	0.01413395	0.01782829	0.04742635
33.800000000	0.37929337	0.42345426	0.55069460	0.01376908	0.02249679	0.04941975
33.916666670	0.38255712	0.41624458	0.53999552	0.01421076	0.01816658	0.04684494
34.033333330	0.38359322	0.42664841	0.51904549	0.01386510	0.02266594	0.04717717
34.150000000	0.38975807	0.42313484	0.53786691	0.01319296	0.02168488	0.04543295
34.266666670	0.37981143	0.40944559	0.53741878	0.01438360	0.02354552	0.05253444
34.383333330	0.38328239	0.39803787	0.53428187	0.01434519	0.02158339	0.05166233
34.500000000	0.38019997	0.41711157	0.53596236	0.01486369	0.02043318	0.04854764
34.616666670	0.37530436	0.40730094	0.52335873	0.01515175	0.02090680	0.05307432
34.733333330	0.38045900	0.43878622	0.52683173	0.01363465	0.02209084	0.05141315
34.850000000	0.37639227	0.41364362	0.52621555	0.01528617	0.02195552	0.04505918
34.966666670	0.37667720	0.41492129	0.52711181	0.01486369	0.02320722	0.04892140
35.083333330	0.37812775	0.41072325	0.52369482	0.01482528	0.02229382	0.04755094
35.200000000	0.38473294	0.41227470	0.52705579	0.01378828	0.02192169	0.04551601
35.316666670	0.36994250	0.40086699	0.51473224	0.01363465	0.02320722	0.04688647
35.433333330	0.37727296	0.41405430	0.52279857	0.01419156	0.01935063	0.04954434
35.550000000	0.36683417	0.41624458	0.52733587	0.01486369	0.02077148	0.04887987
35.666666670	0.37745428	0.40223591	0.51181940	0.01371147	0.01830190	0.04659576
35.783333330	0.36162773	0.42267853	0.51674882	0.01363465	0.02225999	0.05000116
35.900000000	0.36761125	0.40939995	0.52442303	0.01519015	0.01877552	0.04476848
36.016666670	0.37434596	0.41346110	0.51293973	0.01248243	0.01904616	0.04647118
