# Supplementary material for: Transmembrane domain switching controls PINK1 import and fate in mitochondria
Source: EMBO J. 2026 May 26;45(13):4447–68. doi: 10.1038/s44318-026-00789-x (PMC13324151; doi:10.1038/s44318-026-00789-x)
Supplement: Supplementary file 6 — Source data Fig. 7 [file 44318_2026_789_MOESM6_ESM.zip › Fig7/7b.txt]

Time (min)	DLD WT	DLD WT	DLD WT	DLD 3EA	DLD 3EA	DLD 3EA
0.00000000	0.00082563	0.00167684	0.00341337	0.00084229	0.00121549	0.00588363
0.10000000	0.00138705	0.00184452	0.00283154	0.00101962	0.00126051	0.00468607
0.20000000	0.00049538	0.00120732	0.00271518	0.00062064	0.00099040	0.00432160
0.30000000	0.00099075	0.00114025	0.00213335	0.00088663	0.00108044	0.00499848
0.40000000	0.00046235	0.00127440	0.00182305	0.00084229	0.00189076	0.00426953
0.50000000	0.00036328	0.00110671	0.00228851	0.00048764	0.00085535	0.00432160
0.60000000	0.00059445	0.00110671	0.00116365	0.00062064	0.00135055	0.00338439
0.70000000	0.00029723	0.00060366	0.00155153	0.00039898	0.00189076	0.00265544
0.80000000	0.00046235	0.00090549	0.00166789	0.00039898	0.00126051	0.00385299
0.90000000	0.00066050	0.00097257	0.00166789	0.00110828	0.00175571	0.00213477
1.00000000	0.00049538	0.00083842	0.00193941	0.00075363	0.00090036	0.00296785
1.10000000	0.00039630	0.00103964	0.00143517	0.00062064	0.00117047	0.00270751
1.20000000	0.00056143	0.00093903	0.00159032	0.00062064	0.00135055	0.00322818
1.30000000	0.00052840	0.00073781	0.00120244	0.00053198	0.00085535	0.00317612
1.40000000	0.00016513	0.00103964	0.00147395	0.00066497	0.00108044	0.00286371
1.50000000	0.00019815	0.00067074	0.00128001	0.00044331	0.00085535	0.00322818
1.60000000	0.00072655	0.00114025	0.00205578	0.00070930	0.00085535	0.00265544
1.70000000	0.00026420	0.00067074	0.00159032	0.00039898	0.00193578	0.00343645
1.80000000	0.00052840	0.00093903	0.00112486	0.00048764	0.00108044	0.00177029
1.90000000	0.00033025	0.00063720	0.00190062	0.00048764	0.00076531	0.00286371
2.00000000	0.00066050	0.00033537	0.00128001	0.00039898	0.00063025	0.00208270
2.10000000	0.00049538	0.00103964	0.00124122	0.00053198	0.00112545	0.00213477
2.20000000	0.00042933	0.00067074	0.00096971	0.00088663	0.00144058	0.00234304
2.30000000	0.00023118	0.00043598	0.00058182	0.00031032	0.00081033	0.00218683
2.40000000	0.00105680	0.00060366	0.00104728	0.00031032	0.00031513	0.00239510
2.90555556	0.03365258	0.03652156	0.01974322	0.03648466	0.01638661	0.01666159
3.00555556	0.05842140	0.07757059	0.03475428	0.06450204	0.03921082	0.02957433
3.10555556	0.09729194	0.11258300	0.05895815	0.10076504	0.05532733	0.04368462
3.20555556	0.13497358	0.15651620	0.08657538	0.12762981	0.06716711	0.05956520
3.30555556	0.17500000	0.19377557	0.10449556	0.15985866	0.08391386	0.07851776
3.40555556	0.22457067	0.24941311	0.14262441	0.18158100	0.11466127	0.08846265
3.50555556	0.26301189	0.29197129	0.16182460	0.21403151	0.12465531	0.11121614
3.60555556	0.30290621	0.32356295	0.19553159	0.23876837	0.14594890	0.13199106
3.70555556	0.35779392	0.35793816	0.22636826	0.25854013	0.15504257	0.14500793
3.80555556	0.40184941	0.40572808	0.25712734	0.28141508	0.17196940	0.16703248
3.90555556	0.41895641	0.44057281	0.28811916	0.29542377	0.18565492	0.18192378
4.00555556	0.47483487	0.47048762	0.31604670	0.30770354	0.19537885	0.20514587
4.10555556	0.50059445	0.49349386	0.33664326	0.32632269	0.21181048	0.21128984
4.20555556	0.52926024	0.53095446	0.37112602	0.35500504	0.22229971	0.23190856
4.30555556	0.57731176	0.56321685	0.40262209	0.36001447	0.23711069	0.24555024
4.40555556	0.58325627	0.58300355	0.42764051	0.36608786	0.25345228	0.25820264
4.50555556	0.62757596	0.61540009	0.45393895	0.38235745	0.25817919	0.27460389
4.60555556	0.64758917	0.63555570	0.46852333	0.40323749	0.26637250	0.29173409
4.70555556	0.67503303	0.66332417	0.49870059	0.40616336	0.26853337	0.30095004
4.80555556	0.70842140	0.70212623	0.52418448	0.38958345	0.29077234	0.31084286
4.90555556	0.72334875	0.69894024	0.53779915	0.43063423	0.29396863	0.31808024
5.00555556	0.75604359	0.73539473	0.57922501	0.43590966	0.29617452	0.34531153
5.10555556	0.75974240	0.75001677	0.58578023	0.43981081	0.30360252	0.34598841
5.20555556	0.78751651	0.76742236	0.61510415	0.44326865	0.31035525	0.35140343
5.30555556	0.79573976	0.79431887	0.63659284	0.45435148	0.31058034	0.35989043
5.40555556	0.81202114	0.80555369	0.65614212	0.46317341	0.33124368	0.37295936
5.50555556	0.83563408	0.79468777	0.68341026	0.45146994	0.32719204	0.38207117
5.60555556	0.84075297	0.83446241	0.69877041	0.45741034	0.33916687	0.39597319
5.70555556	0.85221268	0.84868200	0.70773050	0.46370538	0.32741713	0.39659800
5.80555556	0.86175694	0.86514857	0.72991738	0.47044374	0.34866571	0.41518609
5.90555556	0.88421400	0.86799920	0.73798534	0.47230565	0.33988716	0.41633157
6.00555556	0.88906869	0.87410289	0.74004112	0.46973444	0.35343763	0.44231325
6.10555556	0.90003303	0.88607552	0.77281719	0.48609269	0.36419697	0.43127494
6.20555556	0.91112946	0.89308471	0.78169970	0.47829038	0.34650483	0.44288599
6.30555556	0.92453765	0.90596284	0.80927815	0.47833471	0.35983021	0.45751695
6.40555556	0.93877147	0.91293849	0.81086847	0.47678311	0.36950912	0.46605602
6.50555556	0.92995376	0.92960628	0.81629882	0.47806872	0.37563159	0.46053687
6.60555556	0.94620211	0.94550272	0.83224080	0.46951278	0.36550250	0.48974672
6.70555556	0.94590489	0.91880743	0.84837671	0.48068427	0.36707814	0.47808361
6.80555556	0.95528402	0.94406063	0.85217796	0.48312249	0.35784941	0.47188758
6.90555556	0.96036988	0.94379234	0.86311625	0.48303383	0.36149588	0.48485238
7.00555556	0.98153897	0.96505466	0.87680850	0.48396479	0.38382490	0.47672985
7.10555556	0.96324306	0.95831377	0.88572980	0.48644734	0.37581166	0.48719542
7.20555556	0.95468956	0.95834731	0.88887165	0.48130491	0.38076366	0.51109439
7.30555556	0.96641347	0.97018579	0.90368876	0.49039282	0.36991428	0.53082796
7.40555556	0.98035007	0.96528942	0.89352624	0.47332527	0.37153494	0.50823068
7.50555556	0.96509247	0.96471930	0.91978589	0.46977877	0.37329064	0.50250326
7.60555556	0.98593131	0.96807298	0.92688414	0.47931000	0.37441610	0.52208063
7.70555556	0.96872523	0.98474076	0.91804042	0.48533906	0.37801755	0.52791219
7.80555556	1.00000000	0.99664632	0.93918002	0.47545318	0.37572163	0.52635016
7.90555556	0.97919419	0.98400295	0.94166246	0.47354693	0.38004337	0.53702399
8.00555556	0.97744386	0.97655778	0.97591249	0.45820830	0.38841675	0.53145277
8.10555556	0.99782034	0.97417667	0.97137427	0.48032962	0.36824861	0.53842982
8.20555556	0.98279392	0.97521631	0.95159226	0.46871482	0.37275043	0.54233488
8.30555556	0.99322985	0.98551211	0.95539351	0.47430056	0.37522643	0.53645125
8.40555556	0.97982166	0.98930176	0.96629301	0.46153315	0.37054454	0.54608374
8.50555556	0.99445178	0.98775907	0.96629301	0.46875915	0.36163094	0.53915876
8.60555556	0.98117569	1.00000000	0.96070750	0.47044374	0.37261537	0.55910061
8.70555556	0.99461691	0.98487491	0.98235134	0.47904401	0.36937406	0.54780196
8.80555556	0.98061427	0.98682004	0.98103254	0.46379404	0.38058359	0.54535479
8.90555556	0.98622853	0.97732913	0.97540825	0.45670104	0.38607580	0.54478205
9.00555556	0.95485469	0.98977128	0.96959001	0.46596628	0.37509137	0.54504239
9.10555556	0.96743725	0.98215843	0.99340600	0.46126716	0.37000432	0.56633799
9.20555556	0.99749009	0.96374673	0.97424460	0.45297721	0.37851275	0.56862896
9.30555556	0.96370542	0.96820712	0.96765060	0.43998814	0.37387588	0.57112819
9.40555556	0.96690885	0.96793883	0.98789806	0.45138128	0.37221021	0.56665039
9.50555556	0.97024439	0.98256087	0.97525309	0.44127374	0.37266039	0.55540382
9.60555556	0.97575958	0.97129251	0.99158295	0.45692269	0.36667297	0.57196127
9.70555556	0.95558124	0.96183513	0.98933323	0.43577666	0.36145087	0.55831959
9.80555556	0.96766843	0.97206385	0.99100112	0.44078610	0.35649887	0.55155082
9.90555556	0.96304491	0.95885036	0.97707614	0.43661896	0.36478221	0.57487705
10.00555560	0.95525099	0.95475887	1.00000000	0.42389588	0.37540650	0.55425833
10.10555560	0.94171070	0.94664297	0.96334510	0.44349031	0.36226119	0.54738542
10.20555560	0.94996697	0.94278624	0.99251387	0.43347144	0.35906490	0.55186323
10.30555560	0.91634742	0.93383191	0.97121911	0.43480138	0.35974018	0.56550491
10.40555560	0.93305812	0.95596619	0.97664947	0.43236315	0.35042142	0.55165496
10.50555560	0.92539630	0.93862767	0.97172336	0.41853179	0.34551444	0.54665648
10.60555560	0.93299207	0.93306057	0.96877545	0.41928542	0.33880673	0.53681572
10.70555560	0.92252312	0.92772822	0.97176215	0.41378834	0.34389378	0.55514348
10.80555560	0.92265522	0.92256355	0.99084597	0.41990606	0.35771436	0.55160289
10.90555560	0.92658520	0.92192635	0.96493542	0.40572004	0.35496825	0.53707606
11.00555560	0.93120872	0.91843853	0.97723129	0.41241407	0.33196397	0.53655539
11.10555560	0.90947820	0.91900865	0.97296459	0.41086247	0.34596462	0.54426137
11.20555560	0.92668428	0.92534711	0.96594391	0.40487775	0.33430491	0.55149875
11.30555560	0.91931968	0.90693541	0.97374035	0.40545406	0.36163094	0.54467791
11.40555560	0.90538309	0.92004829	0.95554866	0.39290830	0.32255517	0.55545588
11.50555560	0.89009247	0.91501777	0.96842636	0.38018522	0.34889080	0.53114037
11.60555560	0.89524439	0.89663961	0.96466390	0.38749988	0.33290935	0.54556306
11.70555560	0.90237781	0.90824334	0.96024204	0.40040029	0.34519931	0.52895354
11.80555560	0.89514531	0.89110604	0.96369419	0.39610015	0.33083851	0.53744053
11.90555560	0.86922061	0.88423100	0.94367945	0.38900714	0.34128273	0.52426746
12.00555560	0.87447160	0.90200550	0.95903960	0.38022955	0.34200302	0.51411430
12.10555560	0.86667768	0.87326447	0.94662736	0.38714523	0.32984811	0.53416028
12.20555560	0.86036988	0.87970353	0.95527714	0.38794319	0.32782230	0.52791219
12.30555560	0.86281374	0.87973707	0.93010356	0.37331386	0.32471604	0.53348341
12.40555560	0.85042933	0.86427661	0.92769869	0.37326953	0.32800237	0.52676670
12.50555560	0.84593791	0.86129184	0.93545634	0.36848175	0.31368659	0.54082492
12.60555560	0.84699472	0.86591991	0.93479694	0.37380151	0.31715299	0.52463193
12.70555560	0.83675694	0.84214233	0.94080912	0.36218671	0.32129466	0.50771000
12.80555560	0.83219947	0.84402039	0.90834335	0.37052099	0.32431088	0.52457987
12.90555560	0.83662483	0.81454155	0.92727202	0.36391563	0.32345553	0.51307295
13.00555560	0.83431308	0.85505399	0.91338583	0.36298467	0.31517219	0.50593971
13.10555560	0.82569353	0.82902945	0.90376634	0.36294034	0.30828441	0.51520772
13.20555560	0.81268164	0.82976725	0.91897134	0.35429574	0.30666376	0.51453084
13.30555560	0.81225231	0.83104165	0.88456615	0.36023613	0.29883060	0.49104841
13.40555560	0.81426684	0.82721846	0.90454210	0.33758284	0.31832346	0.49042360
13.50555560	0.81079921	0.81484338	0.88223886	0.34343457	0.31773823	0.49812959
13.60555560	0.78877147	0.80652626	0.89418564	0.35646797	0.30621357	0.50016022
13.70555560	0.80168428	0.81135556	0.87995035	0.33430232	0.29464391	0.51010511
13.80555560	0.77225892	0.79690120	0.85663861	0.34746872	0.30571838	0.49344351
13.90555560	0.79266843	0.78123952	0.86365928	0.34613878	0.29928078	0.49151702
14.00555560	0.78058124	0.79334630	0.88107521	0.33948908	0.29743503	0.50370081
14.10555560	0.78124174	0.78868469	0.86711144	0.33527761	0.29113249	0.49391212
14.20555560	0.77149934	0.79794084	0.85287615	0.32978053	0.30319736	0.49984781
14.30555560	0.76865918	0.78650480	0.86811993	0.32610103	0.30099147	0.48834090
14.40555560	0.76235139	0.78170903	0.84426516	0.33377035	0.29374354	0.47329340
14.50555560	0.75759577	0.75581863	0.84465304	0.31701312	0.29014209	0.49386005
14.60555560	0.74874505	0.76577906	0.83371475	0.33026817	0.29050223	0.47870842
14.70555560	0.75184941	0.75880341	0.83076684	0.32379580	0.28609045	0.48235314
14.80555560	0.74547556	0.74512040	0.82545285	0.31129438	0.29216791	0.46345264
14.90555560	0.74679657	0.74994969	0.82533649	0.30867883	0.29176274	0.47683399
15.00555560	0.72899604	0.76118452	0.81699701	0.31803274	0.28343438	0.47016935
15.10555560	0.73239762	0.74642833	0.82258252	0.30903348	0.28203882	0.46084927
15.20555560	0.72628798	0.73412033	0.80179202	0.30655093	0.27929271	0.46215096
15.30555560	0.73335535	0.73546180	0.79663318	0.30251678	0.28289416	0.46886766
15.40555560	0.71935271	0.71768730	0.78910826	0.30610762	0.27235991	0.47511576
15.50555560	0.70842140	0.71731840	0.80788177	0.29360619	0.27366544	0.43898093
15.60555560	0.69590489	0.71835804	0.79597378	0.29826098	0.27285511	0.46235923
15.70555560	0.70445839	0.71782145	0.79799077	0.29147829	0.26056515	0.46168235
15.80555560	0.69015852	0.70836408	0.77010201	0.29812798	0.26074523	0.44679105
15.90555560	0.70657199	0.71128178	0.77316629	0.29524645	0.27087431	0.45611113
16.00555560	0.69299868	0.69149507	0.77273961	0.27964183	0.26034006	0.45178953
16.10555560	0.68031704	0.70018110	0.77584267	0.29037000	0.26740791	0.45371603
16.20555560	0.68256275	0.67791267	0.78301850	0.27946451	0.24836523	0.43637755
16.30555560	0.68101057	0.70246160	0.79007796	0.29865996	0.26740791	0.43934540
16.40555560	0.65881770	0.67965658	0.76312013	0.27015493	0.25430763	0.43955367
16.50555560	0.67602378	0.68072976	0.73655017	0.27405609	0.25241686	0.44564557
16.60555560	0.65386394	0.66550406	0.74764361	0.26634244	0.26974886	0.43445106
16.70555560	0.64702774	0.67137300	0.75462550	0.27485405	0.25507294	0.43288903
16.80555560	0.65350066	0.66255282	0.74182538	0.27321379	0.26691271	0.42539132
16.90555560	0.66225231	0.65145214	0.74066173	0.25570293	0.25129141	0.42445410
17.00555560	0.63533686	0.65846133	0.72766766	0.26869200	0.24854530	0.43335764
17.10555560	0.65584544	0.64987591	0.72394399	0.26629811	0.25408254	0.42143419
17.20555560	0.64749009	0.65265947	0.72588340	0.27454373	0.25498290	0.41706052
17.30555560	0.63543593	0.63706486	0.70264924	0.26767238	0.25475781	0.42835916
17.40555560	0.62995376	0.64142464	0.70703231	0.26425887	0.23125833	0.40419985
17.50555560	0.62774108	0.64712590	0.71319964	0.25494930	0.24260290	0.40144028
17.60555560	0.61050198	0.63267154	0.71312207	0.25534828	0.24174756	0.40300230
17.70555560	0.62024439	0.62371722	0.70714868	0.26385989	0.23639040	0.40784458
17.80555560	0.60941215	0.61546717	0.68562119	0.25539261	0.24188261	0.41227031
17.90555560	0.61654557	0.61573546	0.68209146	0.24745731	0.25241686	0.40170061
18.00555560	0.59676354	0.61724462	0.69547341	0.25410700	0.23634538	0.39373429
18.10555560	0.61350727	0.61016835	0.67398472	0.26031338	0.23607527	0.40649082
18.20555560	0.59270145	0.59189080	0.66261976	0.24887591	0.24143243	0.40487673
18.30555560	0.59124835	0.59621705	0.66770102	0.24231488	0.22810705	0.39201606
18.40555560	0.57826948	0.58712858	0.66921376	0.24364482	0.23832618	0.39243260
18.50555560	0.58834214	0.59393655	0.65963306	0.23539919	0.22265986	0.38071742
18.60555560	0.57968956	0.57807365	0.65524999	0.23774875	0.23139338	0.39300534
18.70555560	0.57955746	0.57518948	0.66541251	0.24621603	0.22121927	0.40279403
18.80555560	0.56456407	0.59075055	0.66343431	0.24293552	0.23026793	0.38868374
18.90555560	0.56304491	0.57834194	0.64120864	0.23810340	0.22243477	0.37098080
19.00555560	0.56254954	0.56620162	0.64524262	0.24222621	0.22477571	0.38529936
19.10555560	0.56060106	0.56569857	0.62208603	0.22662160	0.22648640	0.38269598
19.20555560	0.56096433	0.57461936	0.62639153	0.22427204	0.22139935	0.37676029
19.30555560	0.55277411	0.56811322	0.63302432	0.23070008	0.21568204	0.36192106
19.40555560	0.55092470	0.56053391	0.62162057	0.22489268	0.22036393	0.37493793
19.50555560	0.54455086	0.55426253	0.62189209	0.22431637	0.21307099	0.36514924
19.60555560	0.53652576	0.54084781	0.61246655	0.22950313	0.21685251	0.36504511
19.70555560	0.53721929	0.55040580	0.60897560	0.22196681	0.21158539	0.37764544
19.80555560	0.53348745	0.54084781	0.60439859	0.21952859	0.21284590	0.35572503
19.90555560	0.52546235	0.53236300	0.60370040	0.21540578	0.21307099	0.36702367
20.00555560	0.52823646	0.52615870	0.58861177	0.21722336	0.20852415	0.35770359
20.10555560	0.52688243	0.53823194	0.59493425	0.21478514	0.21518684	0.36192106
20.20555560	0.50726552	0.53551546	0.58977542	0.21638107	0.20978466	0.36415996
20.30555560	0.50888375	0.53004896	0.58628447	0.21602642	0.20735368	0.34890419
20.40555560	0.51271466	0.52414649	0.57538497	0.21784400	0.21041491	0.35140343
20.50555560	0.51350727	0.51525924	0.57255343	0.20773646	0.20658837	0.34702976
20.60555560	0.50581242	0.50566772	0.56433032	0.21642540	0.20249172	0.34515533
20.70555560	0.49260238	0.51311288	0.55870602	0.20246104	0.20640830	0.33989651
20.80555560	0.49174373	0.51827755	0.55125868	0.20614054	0.20694852	0.34838351
20.90555560	0.48196830	0.52173184	0.54718591	0.20250537	0.20312197	0.33250293
21.00555560	0.48550198	0.50157623	0.53985493	0.19895887	0.19785485	0.35280925
21.10555560	0.47800528	0.48306392	0.52464994	0.20472194	0.19753972	0.34270816
21.20555560	0.49114927	0.50003354	0.54055312	0.19483606	0.19988066	0.33390875
21.30555560	0.48035007	0.49916158	0.53128273	0.20095378	0.19524379	0.33312774
21.40555560	0.47546235	0.49171641	0.53981614	0.20246104	0.20019579	0.33094091
21.50555560	0.46882431	0.49128043	0.53101121	0.20011148	0.19785485	0.32745239
21.60555560	0.46905548	0.48128647	0.51332377	0.19341746	0.19902532	0.32651517
21.70555560	0.46406869	0.49205178	0.51076374	0.19359478	0.19839506	0.33203432
21.80555560	0.46056803	0.47944195	0.51262558	0.18889566	0.18943645	0.32068361
21.90555560	0.46935271	0.47877121	0.51161708	0.19306280	0.19312794	0.31906952
22.00555560	0.46307794	0.47504863	0.52290446	0.18862967	0.19303790	0.33317981
22.10555560	0.45346764	0.45080153	0.51072495	0.18645744	0.19299288	0.31292556
22.20555560	0.44907530	0.47303642	0.50622551	0.19159987	0.18993165	0.31375864
22.30555560	0.44749009	0.44956067	0.49466661	0.18698942	0.18313391	0.30683366
22.40555560	0.43622853	0.46170099	0.50203638	0.18007373	0.18484460	0.32391180
22.50555560	0.43956407	0.45328325	0.49055506	0.17838914	0.18223354	0.31438345
22.60555560	0.44408851	0.44144476	0.47383732	0.18020673	0.18074794	0.30152278
22.70555560	0.44065390	0.45811255	0.48822776	0.17994074	0.18538481	0.29990869
22.80555560	0.43583223	0.43986854	0.47880222	0.16925690	0.17764169	0.29964835
22.90555560	0.43285997	0.44121001	0.47573795	0.17603959	0.17728154	0.29496228
23.00555560	0.42764201	0.44060635	0.46984213	0.17187244	0.17624613	0.31006185
23.10555560	0.42116909	0.43604534	0.46425662	0.17626124	0.17615609	0.30433442
23.20555560	0.41945178	0.43285935	0.45696443	0.18428521	0.18547485	0.30147071
23.30555560	0.41568692	0.41790194	0.46976456	0.17767984	0.17890220	0.31375864
23.40555560	0.42542933	0.42105440	0.45471471	0.17776851	0.18052285	0.31610167
23.50555560	0.40594452	0.42276477	0.44986618	0.17541895	0.17687638	0.30334514
23.60555560	0.41377147	0.41920987	0.45638261	0.16779396	0.17300482	0.28782903
23.70555560	0.41611625	0.41934402	0.45265893	0.17076416	0.17386016	0.29746152
23.80555560	0.40663804	0.40180428	0.45153408	0.17071983	0.17548082	0.29402506
23.90555560	0.41109643	0.41625864	0.44734494	0.16247421	0.18124314	0.28876625
24.00555560	0.39768824	0.39838353	0.45064195	0.16602071	0.16746758	0.28434051
24.10555560	0.40323646	0.39881950	0.44625887	0.16695167	0.17813689	0.30272033
24.20555560	0.39180978	0.39657254	0.43132539	0.17218276	0.16935835	0.28647528
24.30555560	0.39418758	0.39217922	0.43431209	0.16043497	0.16922329	0.28491325
24.40555560	0.39392338	0.38718224	0.43857880	0.16251854	0.17111405	0.28522566
24.50555560	0.38553501	0.38845664	0.42577867	0.15662248	0.16616206	0.27939410
24.60555560	0.37985469	0.38624321	0.43132539	0.15750910	0.16845798	0.28564220
24.70555560	0.37291942	0.37779194	0.42426593	0.16641969	0.16886315	0.28762076
24.80555560	0.37717966	0.38661211	0.44342733	0.15099240	0.17016867	0.28074786
24.90555560	0.38996037	0.38030720	0.42104651	0.16615371	0.16760264	0.28267435
25.00555560	0.37873184	0.38305721	0.41270703	0.16407014	0.15985951	0.29251511
25.10555560	0.37612285	0.38292307	0.42143439	0.16398147	0.16436133	0.27986271
25.20555560	0.36489432	0.38198404	0.42065862	0.15821840	0.16283071	0.29798219
25.30555560	0.36641347	0.37967000	0.41231915	0.15609050	0.15999457	0.27554111
25.40555560	0.36446499	0.37775840	0.41759435	0.15422859	0.17021369	0.28657941
25.50555560	0.36377147	0.36863639	0.40444513	0.15697713	0.16409122	0.27262533
25.60555560	0.37017834	0.36551747	0.41204763	0.15382961	0.16377609	0.27793621
25.70555560	0.35501982	0.37316386	0.41864164	0.15471623	0.16607202	0.28579840
25.80555560	0.36393659	0.37074921	0.40141965	0.15347496	0.16035471	0.27522870
25.90555560	0.35066050	0.36635589	0.41006943	0.15307597	0.16048977	0.27043849
26.00555560	0.34682959	0.36343819	0.39835538	0.16056796	0.15616802	0.27335427
26.10555560	0.35842140	0.37450533	0.41200884	0.15409559	0.16346097	0.27382288
26.20555560	0.34309775	0.37195654	0.41146581	0.15684413	0.16107500	0.27611385
26.30555560	0.34943857	0.36156013	0.40397967	0.15236667	0.16337093	0.26939714
26.40555560	0.35835535	0.35840767	0.41262946	0.14811087	0.15765362	0.26939714
26.50555560	0.35036328	0.35213629	0.40653970	0.15338629	0.16035471	0.28189334
26.60555560	0.34554161	0.35351130	0.40269966	0.15205635	0.15756359	0.26809546
26.70555560	0.34425363	0.35139848	0.38664133	0.14921915	0.15652817	0.27377081
26.80555560	0.33791281	0.35813938	0.39412746	0.15746477	0.15918424	0.26377386
26.90555560	0.34194188	0.35069421	0.39629960	0.14576131	0.15679828	0.28074786
27.00555560	0.32945839	0.34730700	0.38311159	0.15134705	0.15355697	0.26502348
27.10555560	0.33570013	0.34465759	0.38567162	0.15263266	0.15841893	0.27246913
27.20555560	0.33229855	0.34925213	0.39734688	0.15210068	0.15292671	0.26465900
27.30555560	0.32856671	0.34791066	0.39494201	0.14602730	0.15508759	0.25945226
27.40555560	0.32179657	0.34391978	0.38497343	0.14443137	0.15558279	0.26851200
27.50555560	0.32942536	0.34945335	0.39218805	0.14784488	0.14207734	0.27194845
27.60555560	0.32186262	0.33577034	0.37938792	0.14385506	0.15558279	0.26507554
27.70555560	0.32242404	0.34754175	0.38594314	0.15241100	0.15711340	0.26523175
27.80555560	0.32239102	0.34217587	0.38198673	0.14749023	0.14455334	0.26111842
27.90555560	0.31862616	0.34167282	0.38935650	0.14323443	0.15405217	0.25981673
28.00555560	0.31915456	0.34147159	0.37504364	0.13884563	0.15126104	0.26064981
28.10555560	0.31575297	0.34445637	0.38171522	0.14771189	0.14324781	0.25294382
28.20555560	0.31908851	0.34982226	0.39133470	0.14154984	0.15117101	0.27028229
28.30555560	0.32090489	0.33731303	0.37574183	0.14549532	0.14932526	0.25877538
28.40555560	0.31053501	0.34210879	0.38132733	0.14004257	0.14815479	0.25929605
28.50555560	0.31149273	0.32835871	0.38927893	0.14904183	0.14824483	0.25263142
28.60555560	0.30726552	0.33348984	0.37302665	0.15201202	0.14801973	0.25674475
28.70555560	0.31426684	0.33664230	0.38365463	0.14412105	0.14563377	0.25257935
28.80555560	0.30445839	0.32959957	0.37322059	0.14372207	0.14756955	0.25632821
28.90555560	0.32199472	0.32913006	0.37023389	0.14345608	0.14824483	0.26642930
29.00555560	0.30284016	0.33335569	0.37306544	0.13982092	0.14405814	0.25789023
29.10555560	0.30439234	0.34073378	0.37950429	0.14283544	0.14959537	0.25351656
29.20555560	0.30128798	0.33818499	0.36329080	0.13778168	0.14135705	0.24768501
29.30555560	0.30267503	0.32255684	0.37291028	0.14336742	0.13888105	0.25341243
29.40555560	0.29973580	0.32731907	0.37252240	0.14350041	0.14050170	0.24799741
29.50555560	0.29372523	0.32674894	0.37554788	0.13379186	0.14783966	0.25143386
29.60555560	0.30653897	0.32902945	0.37453939	0.14199315	0.14086185	0.25268348
29.70555560	0.30128798	0.33657522	0.37322059	0.13649607	0.14149210	0.26606483
29.80555560	0.30102378	0.32523979	0.36728599	0.14132818	0.14482344	0.24836188
29.90555560	0.30766182	0.32762090	0.37166906	0.13086599	0.14603894	0.25731749
30.00555560	0.29114927	0.32721846	0.36976843	0.13649607	0.15063079	0.24935116
30.10555560	0.30075958	0.32755383	0.38097824	0.13113198	0.14608395	0.25580753
30.20555560	0.29501321	0.33603863	0.37236725	0.13711671	0.14716439	0.25028838
30.30555560	0.29382431	0.32594406	0.37291028	0.13640741	0.13964636	0.25591167
30.40555560	0.29468296	0.31588302	0.36507506	0.13565377	0.14522861	0.25101732
30.50555560	0.29735799	0.31950500	0.37271634	0.13490014	0.13973639	0.22722249
30.60555560	0.29398943	0.32587699	0.36693689	0.12940306	0.13991646	0.24086417
30.70555560	0.29332893	0.32973372	0.37027268	0.12989070	0.14734446	0.25185040
30.80555560	0.28342140	0.31886780	0.37287149	0.13210727	0.14176221	0.25518272
30.90555560	0.29147952	0.32245623	0.36014895	0.13463415	0.13343385	0.24643539
