# Supplementary material for: Transmembrane domain switching controls PINK1 import and fate in mitochondria
Source: EMBO J. 2026 May 26;45(13):4447–68. doi: 10.1038/s44318-026-00789-x (PMC13324151; doi:10.1038/s44318-026-00789-x)
Supplement: Supplementary file 6 — Source data Fig. 7 [file 44318_2026_789_MOESM6_ESM.zip › Fig7/7f.txt]

Time (min)	DDL WT	DDL WT	DDL WT	DDL WT	DDL 3EA	DDL 3EA	DDL 3EA	DDL 3EA
0.00000000	0.00225102	0.00392702	0.00473167	0.00835073	0.00171943	0.00105259	0.00199821	0.00348247
0.10000000	0.00252387	0.00305099	0.00323431	0.00591510	0.00121372	0.00114217	0.00190940	0.00915761
0.20000000	0.00177353	0.00317182	0.00419262	0.00748086	0.00207343	0.00078384	0.00173178	0.00438533
0.30000000	0.00204638	0.00320203	0.00509104	0.00869868	0.00192172	0.00111977	0.00164297	0.00399839
0.40000000	0.00320600	0.00259787	0.00347389	0.00434934	0.00242744	0.00073905	0.00199821	0.00425635
0.50000000	0.00177353	0.00380619	0.00329420	0.00782881	0.00121372	0.00109738	0.00137654	0.00361145
0.60000000	0.00211460	0.00274891	0.00221610	0.00643702	0.00273087	0.00073905	0.00155416	0.00490126
0.70000000	0.00136426	0.00332286	0.00275515	0.00869868	0.00283201	0.00089582	0.00150976	0.00309553
0.80000000	0.00231924	0.00347390	0.00425252	0.00574113	0.00207343	0.00055989	0.00150976	0.00386941
0.90000000	0.00197817	0.00362494	0.00311452	0.00556715	0.00080915	0.00076145	0.00168738	0.00464329
1.00000000	0.00177353	0.00241663	0.00287494	0.00817676	0.00080915	0.00062707	0.00115452	0.00399839
1.10000000	0.00320600	0.00241663	0.00233589	0.00661100	0.00091029	0.00078384	0.00079928	0.00348247
1.20000000	0.00225102	0.00205413	0.00317441	0.00487126	0.00101143	0.00040312	0.00084369	0.00309553
1.30000000	0.00184175	0.00262808	0.00431241	0.00713292	0.00182058	0.00051510	0.00146535	0.00399839
1.40000000	0.00238745	0.00293016	0.00227599	0.00539318	0.00075857	0.00062707	0.00062166	0.00335349
1.50000000	0.00150068	0.00247704	0.00389315	0.00782881	0.00111257	0.00064947	0.00088809	0.00206369
1.60000000	0.00061392	0.00296037	0.00215621	0.00400139	0.00070800	0.00051510	0.00075488	0.00167675
1.70000000	0.00102319	0.00223538	0.00233589	0.00521921	0.00146658	0.00038072	0.00137654	0.00309553
1.80000000	0.00170532	0.00232600	0.00395304	0.00365344	0.00080915	0.00049270	0.00102131	0.00335349
1.90000000	0.00061392	0.00178226	0.00263536	0.00643702	0.00177001	0.00098540	0.00088809	0.00593310
2.00000000	0.00170532	0.00235621	0.00293483	0.00382742	0.00121372	0.00051510	0.00124333	0.00219267
2.10000000	0.00122783	0.00175205	0.00239578	0.00347947	0.00131486	0.00049270	0.00048845	0.00245063
2.20000000	0.00095498	0.00223538	0.00215621	0.00313152	0.00131486	0.00073905	0.00124333	0.00193471
2.30000000	0.00081855	0.00238642	0.00191663	0.00347947	0.00075857	0.00047030	0.00102131	0.00167675
2.40000000	0.00102319	0.00135935	0.00209631	0.00347947	0.00106200	0.00069426	0.00071047	0.00141878
2.99166667	0.01050477	0.02005800	0.02988740	0.00730689	0.00328715	0.00201559	0.00364118	0.01689643
3.09166667	0.01937244	0.03114427	0.04689746	0.00887265	0.00399515	0.00275464	0.00750438	0.02282953
3.19166667	0.02039563	0.04280449	0.06726162	0.01183020	0.00637202	0.00559887	0.01105675	0.03031039
3.29166667	0.02919509	0.05709280	0.09109966	0.01617954	0.00986146	0.00571084	0.01514197	0.03740431
3.39166667	0.02837653	0.06621556	0.10595352	0.02644398	0.00981089	0.00743529	0.01469792	0.04939949
3.49166667	0.03976808	0.07947680	0.13296598	0.03409882	0.01051889	0.00949568	0.02113659	0.06500612
3.59166667	0.03997271	0.09455051	0.14716100	0.03983994	0.01436233	0.01251906	0.02588789	0.06758573
3.69166667	0.04713506	0.10170976	0.15782223	0.04401531	0.01790234	0.01314614	0.02983990	0.08357930
3.79166667	0.04672578	0.10844611	0.17866555	0.05706333	0.02083549	0.01601275	0.03210453	0.09338181
3.89166667	0.05675307	0.12436564	0.18938668	0.06245651	0.02331350	0.01722211	0.03592333	0.09531651
3.99166667	0.06446112	0.13487796	0.20513896	0.08020181	0.02462836	0.01820751	0.03840998	0.11763012
4.09166667	0.07326057	0.14750483	0.23089363	0.09237996	0.02801665	0.01937207	0.04493746	0.12059667
4.19166667	0.07169168	0.15499638	0.24940105	0.11221294	0.03580468	0.02329128	0.04791257	0.13233389
4.29166667	0.07421555	0.17046278	0.25640872	0.09516354	0.03590582	0.02407512	0.05461767	0.14420008
4.39166667	0.07864939	0.18018971	0.25425252	0.12352122	0.04162041	0.02904691	0.05257505	0.16187040
4.49166667	0.08799454	0.19091348	0.28054624	0.12734864	0.04521099	0.02783756	0.06003503	0.17876683
4.59166667	0.09386085	0.19623006	0.29815525	0.15744607	0.04374441	0.03224946	0.06158919	0.17657416
4.69166667	0.10231924	0.20722571	0.31612362	0.14126653	0.04662699	0.03195832	0.06767262	0.19076200
4.79166667	0.10770805	0.21936926	0.31612362	0.17084203	0.05289787	0.03704209	0.06793905	0.20688455
4.89166667	0.11145975	0.23133156	0.33121706	0.16910230	0.04996472	0.04042381	0.07695318	0.21591318
4.99166667	0.11909959	0.23398985	0.36224245	0.19815588	0.06270875	0.04078213	0.07810770	0.22133036
5.09166667	0.12291951	0.23994079	0.35709152	0.21120390	0.06634991	0.04452217	0.07797449	0.23448636
5.19166667	0.13192360	0.25601136	0.37865357	0.21068198	0.06624877	0.04588830	0.08512363	0.24970604
5.29166667	0.13499318	0.27667351	0.38596071	0.21242171	0.07605965	0.04982990	0.08632256	0.23229369
5.39166667	0.13553888	0.28084219	0.40476761	0.23625609	0.08030766	0.04891168	0.09564752	0.24919012
5.49166667	0.14413370	0.29226075	0.41662674	0.25800278	0.08050995	0.05468971	0.09697966	0.27537314
5.59166667	0.14863574	0.30071895	0.43621227	0.26791928	0.08167310	0.05137519	0.09644681	0.30310393
5.69166667	0.14747613	0.31310416	0.42543124	0.25922060	0.08642682	0.05701884	0.09840061	0.28453075
5.79166667	0.15586630	0.31968946	0.41608769	0.29192763	0.09032084	0.05919120	0.10204179	0.30155616
5.89166667	0.17544338	0.32872160	0.44855055	0.29558107	0.09381027	0.06454372	0.10270785	0.31329338
5.99166667	0.18287858	0.33754229	0.47610206	0.33124565	0.09664228	0.06922437	0.11678412	0.32980287
6.09166667	0.18055935	0.34717859	0.48394825	0.33489910	0.10432916	0.07092642	0.11505234	0.32786816
6.19166667	0.19242838	0.35820445	0.49221370	0.34690327	0.11211718	0.07094882	0.11927077	0.34321683
6.29166667	0.19979536	0.37077090	0.50628893	0.36203897	0.11864092	0.07020977	0.12229029	0.33251146
6.39166667	0.21643929	0.37351982	0.50856493	0.36882394	0.11955121	0.07697320	0.12268993	0.36952883
6.49166667	0.21609823	0.38641856	0.51281744	0.37630480	0.12476008	0.08172103	0.12477694	0.38990773
6.59166667	0.21616644	0.40049541	0.54629851	0.38674322	0.12647951	0.08333351	0.13614452	0.38036318
6.69166667	0.22005457	0.40070686	0.53659559	0.39561587	0.12718751	0.08252727	0.12917300	0.37275334
6.79166667	0.23212824	0.41055462	0.55342597	0.39839944	0.13234582	0.08752146	0.14014094	0.40525640
6.89166667	0.24508868	0.42828661	0.57283182	0.40709812	0.13275039	0.09061203	0.14205034	0.41699362
6.99166667	0.24809004	0.43704688	0.56995688	0.41875435	0.14124641	0.08787979	0.14720127	0.39609879
7.09166667	0.25927694	0.44771025	0.57504792	0.41336117	0.14220727	0.09197815	0.14649080	0.42769899
7.19166667	0.25231924	0.45338932	0.59403450	0.47042450	0.15368702	0.09798014	0.15608219	0.43401903
7.29166667	0.26145975	0.45535283	0.60337805	0.45772443	0.15267559	0.09941345	0.15244101	0.45981511
7.39166667	0.25450205	0.47716288	0.61853138	0.47007655	0.15889589	0.09918949	0.15870206	0.46690903
7.49166667	0.28055935	0.49749275	0.62014854	0.49565066	0.16284048	0.10691593	0.16687251	0.45594570
7.59166667	0.28840382	0.49154181	0.61583613	0.47616562	0.17543280	0.10631125	0.16061146	0.48303158
7.69166667	0.28792633	0.49353552	0.64758026	0.49826026	0.18175425	0.11034243	0.16021182	0.49206021
7.79166667	0.30266030	0.50513533	0.65632487	0.50748086	0.17295479	0.11182053	0.16700573	0.49592962
7.89166667	0.31302865	0.51767158	0.65985865	0.54105776	0.18438397	0.11797928	0.16607323	0.50521621
7.99166667	0.30457026	0.52063195	0.66099665	0.52940153	0.18741826	0.11741940	0.17464332	0.50650601
8.09166667	0.30102319	0.53008700	0.66369190	0.56506611	0.19227313	0.12375731	0.17415487	0.52237060
8.19166667	0.33547067	0.53105365	0.68375659	0.54575505	0.19606600	0.12008446	0.17570903	0.49554268
8.29166667	0.32066849	0.55651885	0.66572832	0.57794015	0.19869572	0.12398127	0.18463435	0.50960154
8.39166667	0.33772169	0.55558241	0.71268567	0.57498260	0.21270405	0.12841557	0.18259174	0.54403931
8.49166667	0.36023192	0.56422185	0.69879013	0.58002784	0.21159148	0.13114781	0.18538923	0.52520817
8.59166667	0.36718963	0.57612373	0.71094873	0.60403619	0.21108576	0.13302903	0.19014053	0.56183860
8.69166667	0.34720327	0.57576124	0.73269046	0.63361169	0.21710378	0.12642237	0.18396828	0.55448672
8.79166667	0.36862210	0.58563920	0.74131529	0.62143354	0.21811521	0.13562691	0.20070882	0.58054076
8.89166667	0.36609823	0.60010875	0.76066124	0.63065414	0.23070753	0.13849353	0.19595753	0.58879550
8.99166667	0.37073670	0.61303770	0.75329420	0.63813500	0.23439926	0.14167368	0.19133945	0.53759029
9.09166667	0.38854025	0.61315853	0.74958074	0.61308281	0.23637155	0.14742931	0.19844419	0.57641339
9.19166667	0.39045020	0.61880739	0.72765932	0.63535143	0.24638472	0.14554810	0.19666800	0.59318084
9.29166667	0.39311050	0.62995408	0.77749161	0.67988866	0.23839441	0.14619756	0.20430559	0.58647386
9.39166667	0.40272851	0.62868536	0.77898898	0.67397356	0.24532272	0.15168445	0.19937668	0.59163307
9.49166667	0.40743520	0.65436201	0.78857211	0.69954767	0.24421014	0.15322974	0.21061105	0.60233844
9.59166667	0.42182810	0.66556912	0.78144466	0.67240779	0.24608129	0.15688020	0.20275143	0.62955331
9.69166667	0.42346521	0.66732117	0.80252755	0.68354210	0.25139131	0.15298339	0.20164132	0.61975080
9.79166667	0.43724420	0.66991904	0.80342597	0.69154489	0.26580421	0.15911974	0.21154355	0.63806601
9.89166667	0.44154161	0.67659497	0.81732151	0.73956159	0.26580421	0.16203115	0.21336413	0.64515994
9.99166667	0.43574352	0.68762083	0.81019406	0.75852470	0.27708167	0.15799997	0.21238723	0.64915833
10.09166670	0.46214188	0.68650314	0.80510302	0.75243563	0.27789081	0.16836907	0.21776019	0.64038766
10.19166670	0.45443383	0.69647173	0.83181600	0.76983299	0.28304911	0.16597275	0.21198759	0.67082703
10.29166670	0.46841746	0.69067182	0.82588644	0.76478775	0.28648798	0.16590557	0.22162339	0.67495441
10.39166670	0.48540246	0.71082044	0.83241495	0.76635351	0.28921885	0.17287056	0.21966959	0.64064562
10.49166670	0.48499318	0.71662035	0.82319118	0.78114127	0.28046996	0.17161641	0.22735159	0.66489394
10.59166670	0.50388813	0.71918801	0.83972209	0.76739736	0.28992685	0.17304972	0.22064649	0.69069002
10.69166670	0.49147340	0.72519937	0.86613560	0.73938761	0.30828433	0.17605071	0.22650790	0.66915029
10.79166670	0.50245566	0.73036491	0.85098227	0.80114823	0.30600861	0.18310528	0.22242267	0.68965817
10.89166670	0.49638472	0.74797608	0.85852899	0.81906750	0.31440349	0.17737204	0.23263573	0.68578876
10.99166670	0.51555252	0.73015346	0.86583613	0.81628392	0.31227948	0.17806630	0.22477612	0.70087947
11.09166670	0.52633015	0.75135935	0.86272161	0.83594294	0.31865150	0.18834582	0.23321299	0.69494637
11.19166670	0.54195089	0.76060295	0.84415429	0.82289492	0.32406266	0.18541201	0.24173868	0.68940021
11.29166670	0.53171896	0.77280691	0.86811212	0.81002088	0.32502352	0.19060776	0.22997146	0.72190327
11.39166670	0.52639836	0.76607057	0.86062530	0.84098817	0.32800724	0.18883852	0.23383466	0.75221366
11.49166670	0.53219645	0.77984534	0.89242932	0.80984690	0.33220469	0.18583753	0.23916321	0.72938413
11.59166670	0.55716235	0.78779000	0.90746287	0.82828810	0.33523898	0.19266814	0.23916321	0.71764692
11.69166670	0.54952251	0.77872765	0.90291088	0.86760612	0.34773016	0.19316084	0.23387906	0.76549864
11.79166670	0.55266030	0.79824190	0.90494729	0.85247042	0.33018182	0.19553476	0.23911881	0.76240311
11.89166670	0.56984993	0.80830111	0.89212985	0.85768963	0.32593381	0.19246658	0.23574406	0.74937609
11.99166670	0.56030014	0.81011358	0.90668424	0.86169102	0.35829962	0.19667693	0.24720044	0.73157680
12.09166670	0.57564802	0.81446351	0.90225204	0.84672930	0.35475961	0.19437020	0.24076178	0.74563566
12.19166670	0.57271487	0.80621677	0.91800431	0.86638831	0.36209249	0.19772952	0.24187189	0.75788880
12.29166670	0.59918145	0.81860198	0.90045520	0.88848295	0.36269935	0.21051732	0.24156106	0.77233461
12.39166670	0.58738063	0.81908531	0.93369669	0.89231037	0.36563250	0.20028260	0.23765345	0.79426127
12.49166670	0.59317872	0.83684751	0.93124102	0.90013918	0.36907136	0.19976750	0.24551307	0.76072637
12.59166670	0.59652115	0.82325399	0.93237901	0.87647878	0.36684622	0.21123398	0.23547763	0.77917057
12.69166670	0.58547067	0.83711938	0.93567322	0.92240779	0.38044997	0.21058451	0.23552203	0.78716735
12.79166670	0.59004093	0.83506525	0.93561332	0.90866388	0.38667027	0.21616098	0.24040654	0.76317700
12.89166670	0.61452933	0.85938255	0.93088165	0.91597077	0.37443195	0.20406743	0.24449176	0.79000492
12.99166670	0.61432469	0.86273562	0.94064447	0.89961726	0.37706167	0.20933037	0.24897663	0.78587755
13.09166670	0.62987722	0.87297608	0.93884763	0.93128045	0.38080397	0.20955432	0.24085059	0.77452727
13.19166670	0.64045020	0.85995650	0.95184475	0.90588031	0.37726396	0.20953192	0.25119686	0.76949704
13.29166670	0.63608458	0.86376269	0.95693579	0.95285317	0.39744202	0.21656410	0.25488244	0.77465625
13.39166670	0.63997271	0.87487917	0.94974844	0.91336117	0.41099520	0.21432455	0.26203158	0.81889653
13.49166670	0.64474761	0.86065128	0.96268567	0.94084899	0.38889542	0.21528756	0.24826616	0.80290296
13.59166670	0.61759891	0.88738521	0.95843316	0.92710508	0.41402950	0.21575786	0.25301745	0.83850155
13.69166670	0.67087312	0.87771870	0.96172736	0.90414057	0.39921202	0.21607140	0.24577950	0.83372927
13.79166670	0.64665757	0.88916747	0.95717537	0.94015310	0.42606553	0.21752710	0.24120582	0.81012586
13.89166670	0.66971351	0.87460730	0.97286775	0.94693807	0.39263772	0.22014737	0.25235138	0.82057327
13.99166670	0.65190996	0.90952755	0.95789411	0.93771747	0.41605236	0.21840053	0.24933187	0.80083927
14.09166670	0.68083220	0.92013050	0.97694058	0.98625609	0.41468693	0.22348430	0.25554851	0.82676433
14.19166670	0.66664393	0.90683905	0.95759463	0.97755741	0.42818954	0.22296920	0.25630339	0.82947292
14.29166670	0.67251023	0.91568995	0.95501917	0.92954071	0.41908665	0.21851250	0.26429622	0.81799366
14.39166670	0.66903138	0.91979821	0.97166986	0.94815588	0.42626782	0.22532072	0.24631235	0.82470065
14.49166670	0.68083220	0.90499638	0.96867513	0.95963814	0.43071812	0.22285722	0.24560188	0.82586147
14.59166670	0.66664393	0.91297124	0.95837326	0.96642310	0.41175378	0.22543270	0.25421637	0.83721174
14.69166670	0.69236016	0.91671701	0.98478678	0.95215727	0.42151409	0.22090882	0.25736910	0.82250798
14.79166670	0.70436562	0.91578057	0.97083134	0.97146834	0.44083243	0.22453688	0.25013115	0.84765916
14.89166670	0.68049113	0.92152006	0.98011500	0.94050104	0.42267724	0.22820974	0.24799973	0.84959386
14.99166670	0.68942701	0.91858990	0.97646143	0.96033403	0.42530696	0.22043851	0.24706723	0.83295539
15.09166670	0.68717599	0.94816336	0.97825827	0.95859429	0.42308181	0.22919514	0.23925202	0.84546649
15.19166670	0.71002729	0.92508458	0.98424772	1.00000000	0.43122383	0.22657487	0.24910984	0.83914645
15.29166670	0.71036835	0.94348115	1.00000000	0.97181628	0.43572470	0.22675403	0.25257340	0.85746167
15.39166670	0.71739427	0.94686443	0.96975323	0.95668058	0.43051583	0.22326034	0.25346149	0.85023876
15.49166670	0.71152797	0.92236588	0.99622664	0.95824635	0.43966929	0.22957586	0.25346149	0.83553500
15.59166670	0.71487040	0.93704688	0.97454480	0.91562283	0.44588959	0.22791860	0.25990016	0.86816704
15.69166670	0.70300136	0.94922064	0.97682080	0.94293667	0.44234958	0.22258848	0.25261781	0.80960994
15.79166670	0.74079127	0.93756042	0.96238620	0.94850383	0.43299384	0.22272285	0.24822175	0.88803002
15.89166670	0.72939973	0.94964355	0.98927887	0.98521225	0.44588959	0.22731392	0.25079722	0.82121817
15.99166670	0.70661664	0.96438497	0.97933637	0.94311065	0.44508044	0.22171505	0.24959829	0.86739316
16.09166670	0.71534789	0.94160826	0.98263057	0.95111343	0.44159101	0.22814255	0.26140992	0.85088367
16.19166670	0.72107776	0.96384123	0.97753953	0.96816284	0.45559933	0.21528756	0.24982032	0.84017829
16.29166670	0.71009550	0.95045916	0.98382846	0.96068198	0.45802677	0.22762746	0.24577950	0.85681676
16.39166670	0.71998636	0.95453722	0.98077384	0.96851079	0.43471327	0.22489521	0.26252003	0.88583735
16.49166670	0.73178718	0.96985259	0.97987542	0.96450939	0.44932846	0.22751548	0.24804413	0.88209692
16.59166670	0.75566166	0.96045795	0.99724485	0.97181628	0.46480336	0.22852327	0.25714708	0.85849351
16.69166670	0.72912688	0.97809932	0.99520843	0.97129436	0.44128758	0.22319316	0.24813294	0.81412425
16.79166670	0.74802183	0.96441518	0.98197173	0.94363257	0.45150303	0.22084163	0.25936731	0.85307633
16.89166670	0.72762619	0.98063678	0.97939626	0.93319415	0.45817848	0.22429053	0.25217376	0.88351571
16.99166670	0.72189632	0.97181609	0.98472688	0.94572025	0.46879851	0.22464886	0.25461601	0.82328186
17.09166670	0.75143247	0.97411189	0.98826066	0.96520529	0.44811474	0.22988940	0.24720044	0.84572445
17.19166670	0.71759891	0.97356815	0.97226881	0.95650661	0.46080820	0.22453688	0.25656982	0.82482963
17.29166670	0.76030014	0.97338690	0.98664351	0.94954767	0.46035306	0.22243171	0.25137448	0.84830406
17.39166670	0.74502046	0.96631827	0.98682319	0.94885177	0.45013760	0.22388741	0.24045094	0.82611943
17.49166670	0.76834925	0.97695143	0.99820316	0.93128045	0.46707908	0.22357388	0.25101924	0.84817508
17.59166670	0.76391542	0.98906477	0.99305223	0.92901879	0.47289481	0.21882604	0.24582390	0.82096021
17.69166670	0.75197817	0.98405027	0.99628654	0.92310369	0.47865997	0.21837813	0.24076178	0.83256845
17.79166670	0.73935880	0.97646810	0.95885242	0.95302714	0.47410853	0.22554468	0.25976695	0.85720371
17.89166670	0.75579809	0.97232963	0.97610206	0.95372303	0.47557510	0.22368586	0.24871020	0.85991229
17.99166670	0.74693042	0.98356694	0.98137278	0.93197634	0.47208567	0.22695559	0.25190733	0.87874343
18.09166670	0.73922237	0.98679918	0.98382846	0.91301322	0.46869737	0.22173745	0.24866580	0.87745363
18.19166670	0.74781719	0.97471605	0.97310733	0.97668754	0.49302230	0.22476084	0.24751128	0.84456363
18.29166670	0.77708049	0.99181368	0.97160997	0.92345164	0.47370396	0.22628373	0.24968710	0.84675629
18.39166670	0.74959072	0.96399227	0.98664351	0.93458594	0.47400739	0.22258848	0.24897663	0.84727221
18.49166670	0.76452933	0.99045433	0.98802108	0.90779402	0.48396999	0.22800818	0.23783107	0.86790908
18.59166670	0.76978172	0.99495529	0.96753713	0.92675713	0.48857200	0.22294681	0.24489140	0.85526900
18.69166670	0.75566166	0.99794587	0.96915429	0.91875435	0.48326198	0.21815418	0.24569069	0.83218151
18.79166670	0.74624829	0.99480425	0.97095113	0.88065414	0.49742203	0.21909479	0.24813294	0.87152053
18.89166670	0.77585266	0.98652731	0.97759943	0.89996521	0.49423602	0.22715715	0.24995353	0.84198402
18.99166670	0.78069577	0.96816095	0.95819358	0.88343772	0.49711860	0.22350669	0.24360367	0.88338673
19.09166670	0.76009550	0.99407927	0.98370867	0.88413361	0.49024086	0.22287962	0.24950948	0.84636935
19.19166670	0.79399727	0.98667835	0.96442262	0.87647878	0.49529802	0.22169266	0.24347046	0.85862249
19.29166670	0.77503411	0.97894514	0.93070196	0.88587335	0.51254293	0.22003540	0.24671199	0.81954143
19.39166670	0.77510232	0.98308362	0.94855055	0.88691719	0.50682834	0.21851250	0.25355030	0.82534555
19.49166670	0.76098226	0.99740213	0.93663153	0.85525400	0.49185915	0.21981144	0.24906544	0.83682480
19.59166670	0.77169168	0.98692001	0.94363920	0.85681976	0.49373030	0.21642973	0.24404772	0.80561155
19.69166670	0.75873124	0.99416989	0.94471730	0.87943633	0.51719551	0.22113277	0.25026436	0.79696986
19.79166670	0.75334243	0.97834099	0.92860565	0.82480863	0.51006492	0.22346190	0.23707619	0.83605092
19.89166670	0.77244202	0.98202634	0.91740537	0.82045929	0.51486922	0.22173745	0.24200511	0.84288688
19.99166670	0.75613915	0.99329386	0.93848826	0.82620042	0.50161947	0.22055049	0.23925202	0.86365272
20.09166670	0.77871760	1.00000000	0.93932678	0.83368128	0.50864892	0.21772866	0.24546866	0.82160512
20.19166670	0.77899045	0.97746496	0.93848826	0.83855254	0.49620831	0.22207338	0.24640116	0.80857810
20.29166670	0.77155525	0.98604398	0.94286057	0.85438413	0.50652491	0.21965467	0.24351486	0.84985182
20.39166670	0.78519782	0.98616481	0.92620987	0.81558803	0.52725926	0.22444730	0.24600152	0.84288688
20.49166670	0.79229195	0.97402127	0.93285817	0.79801670	0.51785294	0.21593703	0.23938523	0.81025484
20.59166670	0.79201910	0.98815853	0.90722329	0.83298539	0.53004069	0.22417856	0.24529105	0.79361637
20.69166670	0.78308322	0.98713146	0.93495448	0.80549756	0.52442725	0.21857969	0.24720044	0.78071833
20.79166670	0.78901774	0.97967013	0.91459032	0.79314544	0.53267041	0.21217459	0.25110805	0.77710688
20.89166670	0.79802183	0.98030449	0.91069717	0.80775922	0.51780237	0.21875885	0.25266221	0.82444268
20.99166670	0.78315143	0.99936564	0.92309535	0.79175365	0.52129181	0.21045014	0.24875461	0.81257649
21.09166670	0.79502046	0.96094128	0.92063967	0.82324287	0.53312556	0.21978905	0.24213832	0.79800170
21.19166670	0.80484311	0.96269333	0.90680402	0.78566458	0.53934586	0.21470528	0.23592167	0.78355590
21.29166670	0.79863574	0.97489729	0.90261140	0.78479471	0.53605871	0.21685524	0.24489140	0.78265304
21.39166670	0.81671214	0.97625665	0.91500958	0.80706333	0.52533754	0.22097600	0.24116142	0.79761476
21.49166670	0.82530696	0.96139439	0.90033541	0.77800974	0.53919415	0.22314836	0.24227153	0.81141566
21.59166670	0.79815825	0.97423272	0.88709871	0.73973556	0.53464271	0.22160308	0.23099276	0.76704641
21.69166670	0.82312415	0.98136177	0.89248922	0.77505219	0.52452839	0.21905000	0.24418093	0.79271351
21.79166670	0.81527967	0.97133277	0.88691902	0.79401531	0.54531331	0.22119996	0.24400331	0.79090778
21.89166670	0.83417462	0.96293499	0.89596310	0.76913709	0.53712071	0.21840053	0.25248459	0.77878362
21.99166670	0.80682128	0.95849444	0.88943460	0.76043841	0.54480759	0.21716878	0.24875461	0.75401939
22.09166670	0.82046385	0.96707347	0.86727360	0.76896312	0.54126758	0.22267806	0.24182749	0.75788880
22.19166670	0.81807640	0.96607661	0.85900815	0.72807933	0.55542762	0.21416778	0.23307978	0.74782833
22.29166670	0.80934516	0.96882552	0.88943460	0.73416841	0.52993955	0.22442491	0.24387010	0.78536163
22.39166670	0.82469304	0.97018487	0.88973407	0.75869868	0.54779132	0.21741513	0.24324843	0.72254817
22.49166670	0.82885402	0.96601619	0.91123622	0.73208072	0.55502305	0.21369748	0.24546866	0.74473280
22.59166670	0.83267394	0.97263171	0.88536176	0.74321503	0.53100155	0.21607140	0.23814190	0.75698594
22.69166670	0.79638472	0.95423514	0.89871826	0.72512178	0.56124336	0.20859132	0.23898559	0.75079488
22.79166670	0.86234652	0.96529120	0.89859847	0.71711900	0.54940961	0.22014737	0.23974047	0.76188719
22.89166670	0.82544338	0.96365998	0.88080977	0.70824635	0.54303759	0.21963228	0.24871020	0.74731241
22.99166670	0.83731241	0.95695384	0.88865597	0.73886569	0.54425131	0.21936353	0.23365704	0.74963406
23.09166670	0.83144611	0.94275616	0.86403929	0.72286013	0.54723503	0.22048330	0.24315963	0.75930759
23.19166670	0.81507503	0.93876873	0.87092717	0.69537230	0.55168533	0.22046091	0.24644557	0.72048449
23.29166670	0.83881310	0.95921943	0.89171059	0.71068198	0.56665451	0.22261087	0.24213832	0.71816284
23.39166670	0.87039563	0.96217980	0.88182798	0.69798191	0.55598391	0.22370825	0.24364808	0.70294315
23.49166670	0.81957708	0.95631948	0.88608050	0.71276966	0.55426448	0.22081924	0.23245812	0.74241115
23.59166670	0.83424284	0.94777066	0.87793483	0.69798191	0.55871478	0.21743752	0.24466938	0.77568810
23.69166670	0.85075034	0.92239609	0.88206756	0.70546277	0.55927106	0.22003540	0.24071737	0.73518825
23.79166670	0.83649386	0.94619986	0.86008625	0.71016006	0.58743943	0.21459330	0.24209391	0.69907374
23.89166670	0.84440655	0.95477888	0.88314566	0.67501740	0.56195136	0.22458167	0.24240475	0.71674405
23.99166670	0.84038199	0.95462784	0.87062770	0.65762004	0.55684363	0.21999060	0.24262677	0.72190327
24.09166670	0.86800819	0.94351136	0.87032822	0.68841336	0.58809686	0.22272285	0.23183645	0.72370900
24.19166670	0.85757162	0.94293741	0.89656205	0.68041058	0.59320459	0.22068486	0.23667655	0.69546229
24.29166670	0.85075034	0.94906960	0.89332774	0.71450939	0.58339371	0.22119996	0.24506902	0.70939217
24.39166670	0.84420191	0.93662397	0.87877336	0.65013918	0.56210307	0.21815418	0.23849714	0.71713100
24.49166670	0.85491132	0.93330111	0.89272880	0.69780793	0.56832338	0.20937516	0.23880797	0.71777590
24.59166670	0.83874488	0.92997825	0.86775276	0.67519137	0.56508679	0.22836651	0.23925202	0.68952919
24.69166670	0.86562074	0.92209401	0.89290848	0.66701461	0.57924684	0.22334992	0.24187189	0.68682060
24.79166670	0.84045020	0.94055099	0.89081217	0.67188587	0.58207884	0.22491761	0.24462498	0.68346711
24.89166670	0.87414734	0.92435959	0.89422616	0.65866388	0.58167427	0.22469365	0.24005130	0.70204029
24.99166670	0.87878581	0.93012929	0.88865597	0.67658316	0.57049795	0.22187182	0.24169427	0.65225386
25.09166670	0.85593452	0.93429797	0.87044801	0.65083507	0.59194030	0.21647452	0.23942964	0.68488590
25.19166670	0.88083220	0.94209159	0.87182559	0.64700765	0.57712283	0.21398862	0.24045094	0.65019017
25.29166670	0.83656207	0.93472088	0.89057259	0.65535839	0.57155996	0.21678805	0.24067297	0.67650217
25.39166670	0.86364256	0.92318149	0.86673455	0.62560891	0.59360916	0.20966630	0.23756464	0.68295119
25.49166670	0.85989086	0.93571774	0.89781984	0.67780097	0.60058804	0.22124475	0.23965166	0.69288268
25.59166670	0.86064120	0.94154785	0.89009344	0.63604732	0.58480971	0.22133433	0.23907440	0.66437801
25.69166670	0.88819918	0.92768246	0.87643747	0.63013222	0.59583431	0.22115517	0.23951845	0.68153241
25.79166670	0.88635744	0.93070324	0.89039291	0.65814196	0.56857623	0.22146870	0.23521120	0.64799750
25.89166670	0.90170532	0.92312107	0.89482511	0.62265136	0.60089147	0.21557870	0.24520224	0.66992417
25.99166670	0.89263302	0.92647414	0.88176809	0.63030619	0.60331891	0.21463809	0.23188086	0.64902935
26.09166670	0.87080491	0.94039995	0.89171059	0.61134308	0.60655549	0.21504121	0.23423430	0.66373311
26.19166670	0.89733970	0.93025012	0.89009344	0.61708420	0.59805946	0.21385425	0.24027333	0.67147194
26.29166670	0.90075034	0.93215321	0.89835889	0.63187196	0.59871689	0.21506360	0.25048639	0.65534939
26.39166670	0.88833561	0.91514621	0.89212985	0.63135003	0.60266148	0.21510839	0.23672096	0.64761056
26.49166670	0.89126876	0.94024891	0.89380690	0.60699374	0.61747895	0.21665368	0.24777770	0.65625225
26.59166670	0.89085948	0.93061261	0.87697652	0.64300626	0.59755375	0.22305878	0.24315963	0.65031915
26.69166670	0.91091405	0.92191276	0.86877096	0.59203201	0.60827492	0.21748231	0.24409212	0.68166139
26.79166670	0.89774898	0.94039995	0.89069238	0.61151705	0.60948864	0.21651931	0.23476715	0.62349123
26.89166670	0.91377899	0.95015708	0.87955199	0.62247738	0.60240862	0.22113277	0.23858595	0.64193543
26.99166670	0.92953615	0.94209159	0.89350743	0.63639527	0.61449523	0.21714638	0.23019348	0.63742111
27.09166670	0.90757162	0.91931489	0.89314806	0.59151009	0.60124547	0.21513079	0.23374585	0.63858194
27.19166670	0.91302865	0.93740938	0.88488261	0.62804454	0.62481183	0.21949790	0.22943860	0.65122201
27.29166670	0.93165075	0.93191155	0.89129133	0.63343772	0.63022299	0.22075205	0.23192526	0.64941629
27.39166670	0.92394270	0.93236467	0.88997365	0.58907446	0.59507574	0.21763908	0.23783107	0.63600233
27.49166670	0.91227831	0.93308966	0.91716579	0.57950592	0.61990638	0.22008019	0.23259133	0.64116154
27.59166670	0.94351978	0.92925326	0.89644226	0.57063326	0.61525380	0.22442491	0.24098380	0.66424903
27.69166670	0.92994543	0.93695626	0.88961428	0.60525400	0.61439408	0.22113277	0.24164987	0.63445456
27.79166670	0.95327422	0.93535524	0.90159320	0.57167711	0.61282636	0.21613859	0.23942964	0.63819499
27.89166670	0.93669850	0.94761962	0.91578821	0.55375783	0.60933692	0.21195063	0.23942964	0.64825547
27.99166670	0.92646658	0.94003746	0.91309296	0.59133612	0.63447100	0.22124475	0.23574406	0.62258837
28.09166670	0.91412005	0.92647414	0.90991854	0.58837857	0.61343322	0.22155829	0.24169427	0.63380966
28.19166670	0.94809004	0.95027791	0.90997844	0.57672234	0.61581009	0.22135673	0.23903000	0.64180645
28.29166670	0.92380628	0.93629169	0.91656684	0.55897704	0.60883121	0.22229734	0.22504255	0.65431754
28.39166670	0.95375171	0.92200338	0.89464542	0.55167015	0.62051324	0.21616098	0.23538882	0.64619178
28.49166670	0.94918145	0.93553649	0.91429085	0.53792624	0.62976784	0.21472767	0.24378129	0.62748962
28.59166670	0.91221010	0.94610923	0.90836128	0.57237300	0.62430611	0.21822136	0.23432311	0.61665527
28.69166670	0.91725784	0.94281658	0.91848347	0.58942241	0.62708755	0.21589224	0.23707619	0.62452307
28.79166670	0.93506139	0.94520300	0.91177528	0.56767571	0.61575951	0.22429053	0.23445632	0.61098013
28.89166670	0.94270123	0.93867811	0.89212985	0.56610995	0.63077927	0.22106559	0.23680977	0.59756617
28.99166670	0.93663029	0.94538424	0.90746287	0.56228253	0.61788352	0.21009181	0.22770682	0.61755813
29.09166670	0.95225102	0.93674480	0.89482511	0.57185108	0.62081667	0.22104319	0.23649893	0.62181448
29.19166670	0.94311050	0.94278637	0.89919741	0.56802366	0.64150045	0.22207338	0.22872813	0.62516797
29.29166670	0.93867667	0.93888956	0.91243412	0.55601949	0.63705015	0.21083086	0.23130360	0.62581288
29.39166670	0.91766712	0.95272475	0.90728318	0.55254001	0.62324411	0.22211817	0.23268014	0.60930339
29.49166670	0.95204638	0.95130498	0.90333014	0.51983299	0.63811215	0.22149110	0.23605489	0.60427315
29.59166670	0.95204638	0.94339053	0.90794202	0.55393180	0.62471068	0.21221938	0.23063753	0.60401519
29.69166670	0.95463847	0.94336032	0.90297077	0.55793319	0.62951498	0.22164787	0.23636572	0.61833201
29.79166670	0.95743520	0.94118536	0.91788452	0.50173974	0.63770758	0.21819897	0.23019348	0.61020625
29.89166670	0.95020464	0.94623006	0.90596550	0.50904662	0.63442043	0.21907239	0.22628587	0.60517601
29.99166670	0.96043656	0.95701426	0.90021562	0.53723034	0.62911041	0.21622817	0.21562877	0.62245939
30.09166670	0.98840382	0.94771025	0.89290848	0.53061935	0.61975467	0.22209578	0.23712060	0.63987174
30.19166670	0.97162347	0.94746858	0.88398419	0.54070981	0.64139930	0.21824376	0.23307978	0.63845296
30.29166670	0.96739427	0.95317786	0.90117393	0.51635351	0.63406643	0.22010258	0.23605489	0.59988782
30.39166670	0.96718963	0.94768004	0.90997844	0.53444676	0.64721504	0.21627296	0.23103717	0.58286240
30.49166670	0.95034106	0.94514258	0.89919741	0.55410578	0.64792304	0.22137912	0.22593064	0.59653433
30.59166670	0.96964529	0.96341832	0.91566842	0.51965901	0.66425766	0.22066247	0.23565525	0.62491001
30.69166670	0.96527967	0.94067182	0.92339483	0.52035491	0.65014819	0.21190584	0.22868372	0.62529695
30.79166670	1.00000000	0.95849444	0.90872065	0.52522617	0.65783507	0.22025935	0.23361263	0.61665527
30.89166670	0.96111869	0.95236225	0.91944178	0.48903967	0.66557252	0.21150272	0.22442088	0.62968229
30.99166670	0.95763984	0.95767883	0.90165309	0.53844816	0.64999647	0.21745992	0.23143681	0.61807405
