# Supplementary material for: Transmembrane domain switching controls PINK1 import and fate in mitochondria
Source: EMBO J. 2026 May 26;45(13):4447–68. doi: 10.1038/s44318-026-00789-x (PMC13324151; doi:10.1038/s44318-026-00789-x)
Supplement: Supplementary file 6 — Source data Fig. 7 [file 44318_2026_789_MOESM6_ESM.zip › Fig7/7g.txt]

	DDL WT	DDL WT	DDL WT	DDL WT	DDL 3EA	DDL 3EA	DDL 3EA	DDL 3EA
k1	0.21	0.44	0.60	0.35	0.225	0.312	0.411	0.319
k2	0.21	0.18	0.26	0.35	0.225	0.312	0.411	0.319
