# Supplementary material for: Transmembrane domain switching controls PINK1 import and fate in mitochondria
Source: EMBO J. 2026 May 26;45(13):4447–68. doi: 10.1038/s44318-026-00789-x (PMC13324151; doi:10.1038/s44318-026-00789-x)
Supplement: Supplementary file 6 — Source data Fig. 7 [file 44318_2026_789_MOESM6_ESM.zip › Fig7/7e.txt]

Time (min)	DLD WT	DLD WT	DLD WT	DLD 3EA	DLD 3EA	DLD 3EA
0.00000000	0.00421437	0.00623441	0.00211715	0.00754289	0.00274974	0.00433060
0.10000000	0.00428461	0.00863912	0.00241960	0.01018290	0.00358662	0.00351862
0.20000000	0.00470605	0.00480941	0.00383103	0.00792004	0.00382573	0.00351862
0.30000000	0.00674299	0.00516566	0.00272205	0.00867432	0.00251063	0.00392461
0.40000000	0.00421437	0.00463128	0.00252042	0.01084291	0.00454305	0.00311262
0.50000000	0.00407389	0.00641254	0.00211715	0.00867432	0.00322796	0.00324795
0.60000000	0.00484653	0.00525472	0.00151225	0.00867432	0.00346706	0.00351862
0.70000000	0.00575964	0.00587816	0.00181470	0.01065433	0.00310840	0.00338328
0.80000000	0.00695371	0.00516566	0.00292368	0.00980576	0.00454305	0.00230063
0.90000000	0.00344174	0.00427503	0.00211715	0.00716575	0.00394528	0.00297729
1.00000000	0.00540844	0.00525472	0.00171388	0.00678860	0.00549948	0.00338328
1.10000000	0.00428461	0.00454222	0.00161307	0.00933433	0.00107599	0.00135331
1.20000000	0.00470605	0.00436409	0.00151225	0.00914576	0.00107599	0.00297729
1.30000000	0.00379293	0.00374065	0.00120980	0.00697717	0.00143465	0.00257130
1.40000000	0.00400365	0.00463128	0.00090735	0.00612860	0.00143465	0.00270663
1.50000000	0.00428461	0.00436409	0.00120980	0.00462002	0.00274974	0.00270663
1.60000000	0.00442509	0.00285002	0.00050408	0.00678860	0.00215197	0.00351862
1.70000000	0.00372269	0.00258283	0.00100817	0.00556288	0.00263019	0.00365395
1.80000000	0.00302030	0.00338440	0.00120980	0.00452573	0.00095643	0.00338328
1.90000000	0.00273934	0.00302814	0.00120980	0.00641146	0.00251063	0.00189464
2.00000000	0.00302030	0.00302814	0.00141143	0.00509145	0.00227152	0.00392461
2.10000000	0.00189647	0.00391877	0.00080653	0.00546860	0.00191286	0.00257130
2.20000000	0.00540844	0.00276095	0.00151225	0.00603431	0.00095643	0.00175931
2.30000000	0.00203695	0.00374065	0.00120980	0.00471431	0.00227152	0.00216530
2.40000000	0.00358222	0.00400784	0.00181470	0.00575145	0.00191286	0.00094732
3.00555556	0.00927162	0.00828286	0.00645226	0.02196867	0.03538797	0.03735145
3.10555556	0.00877994	0.00774849	0.01885271	0.03007728	0.04076790	0.03992275
3.20555556	0.00962281	0.01068757	0.02540579	0.03903446	0.04052879	0.05995179
3.30555556	0.01334551	0.00926256	0.04042746	0.04855736	0.05894010	0.07362026
3.40555556	0.01222168	0.01799074	0.04960177	0.05393167	0.06192894	0.09933322
3.50555556	0.01460982	0.02146420	0.06573243	0.07109175	0.07986204	0.11124237
3.60555556	0.01770036	0.02262202	0.07248715	0.07344890	0.09241520	0.14358657
3.70555556	0.01910515	0.02360171	0.08105656	0.08457466	0.09265431	0.16537492
3.80555556	0.02289808	0.03197364	0.09557415	0.10022616	0.11214160	0.19555381
3.90555556	0.02823629	0.03571429	0.12057667	0.10984335	0.12409700	0.23777719
4.00555556	0.03259114	0.04096901	0.13176732	0.13426346	0.14131277	0.25767090
4.10555556	0.03399593	0.04372996	0.13993346	0.15236640	0.17957003	0.28392518
4.20555556	0.03673527	0.04791592	0.15838290	0.15623213	0.16773419	0.31207411
4.30555556	0.03680551	0.05860349	0.16544006	0.17829508	0.18674327	0.33061450
4.40555556	0.04256515	0.06154257	0.17864704	0.19385230	0.21794685	0.37865713
4.50555556	0.04670928	0.06866762	0.20485936	0.21751812	0.22093569	0.40342277
4.60555556	0.04818431	0.06973637	0.22361125	0.23298104	0.23815146	0.44727013
4.70555556	0.04593664	0.07971144	0.23661659	0.24174965	0.26827906	0.46175059
4.80555556	0.05661305	0.09164589	0.26101422	0.25513828	0.28764680	0.46513387
4.90555556	0.05991431	0.10073032	0.27936284	0.28568699	0.30677543	0.47758435
5.00555556	0.06883473	0.10509441	0.30244984	0.31698999	0.32530629	0.51168786
5.10555556	0.07016928	0.11034913	0.32392378	0.33528150	0.33582704	0.52427367
5.20555556	0.08400646	0.11631635	0.33551769	0.37469310	0.36834571	0.55742985
5.30555556	0.07578844	0.12335233	0.34771650	0.38299028	0.40803762	0.53821280
5.40555556	0.08892323	0.12860705	0.36656921	0.40986183	0.40492922	0.57461694
5.50555556	0.08667556	0.14365871	0.40215748	0.42900192	0.41341755	0.60114188
5.60555556	0.09264592	0.14775561	0.40356891	0.44597342	0.44067585	0.59315733
5.70555556	0.10662359	0.16904168	0.41667507	0.48349930	0.47725936	0.61237438
5.80555556	0.11189155	0.16770574	0.44550862	0.51131372	0.48156330	0.60696113
5.90555556	0.11547377	0.18284646	0.46234499	0.54167385	0.50487632	0.62441888
6.00555556	0.11737023	0.18159957	0.47081359	0.54827388	0.56345775	0.62496020
6.10555556	0.12109293	0.19682936	0.47787075	0.55826821	0.55915381	0.64147063
6.20555556	0.12228700	0.20315283	0.50821655	0.60861701	0.59215070	0.64160596
6.30555556	0.13724802	0.21793730	0.51729005	0.62860567	0.59537866	0.64553057
6.40555556	0.14090047	0.22898112	0.55822159	0.64982005	0.62490848	0.63822267
6.50555556	0.15649364	0.23227645	0.54148604	0.68319734	0.66388307	0.66650693
6.60555556	0.16548430	0.24251870	0.56598447	0.70309172	0.66998032	0.62685484
6.70555556	0.16632718	0.24545778	0.59108781	0.73562043	0.71218286	0.65351512
6.80555556	0.18100723	0.25979694	0.60389152	0.74127760	0.74051715	0.63916999
6.90555556	0.17243801	0.27760955	0.64068959	0.80001786	0.71624770	0.62874948
7.00555556	0.18269298	0.29248308	0.66428067	0.80991791	0.75522228	0.62265957
7.10555556	0.18423825	0.31430353	0.67496723	0.81340649	0.81571658	0.62834348
7.20555556	0.21071855	0.29693623	0.68847666	0.87063818	0.83257369	0.63592204
7.30555556	0.21816394	0.31394727	0.69180361	0.90524119	0.79371865	0.63551605
7.40555556	0.22223783	0.32027075	0.70803508	0.90693834	0.82205294	0.64079397
7.50555556	0.22055208	0.34218026	0.73253352	0.95804143	0.88565564	0.63862867
7.60555556	0.23066657	0.34618810	0.72950902	0.94804710	0.86497281	0.59843525
7.70555556	0.25300274	0.37308514	0.75471318	1.00028162	0.90227364	0.60046523
7.80555556	0.24661094	0.35660848	0.74987398	1.04195609	0.90884911	0.57813555
7.90555556	0.25342418	0.38457428	0.80824680	1.03997608	0.93622696	0.57569959
8.00555556	0.26662921	0.39294621	0.79564472	1.08975916	0.97771218	0.58057152
8.10555556	0.26740184	0.38617741	0.82417582	1.10352493	0.94459574	0.56960968
8.20555556	0.27421507	0.40862130	0.80502067	1.13331935	1.01023085	0.58787941
8.30555556	0.28896537	0.40995725	0.79554391	1.15000800	0.98811337	0.56906835
8.40555556	0.29999298	0.42661204	0.82256276	1.18027385	1.02027338	0.54795666
8.50555556	0.29044040	0.41957606	0.87861680	1.18517673	1.02493599	0.53997211
8.60555556	0.31621830	0.45003563	0.83607218	1.22694549	1.02314268	0.55215193
8.70555556	0.31734214	0.45831849	0.86430084	1.25579704	1.04573837	0.52738629
8.80555556	0.32120531	0.47105451	0.86117552	1.23901411	1.09069066	0.54619735
8.90555556	0.33672824	0.50133595	0.87619720	1.31708303	1.07777883	0.51845442
9.00555556	0.34150453	0.48868899	0.90684545	1.31387730	1.09487505	0.53496485
9.10555556	0.34459507	0.50988600	0.90734953	1.37092042	1.10551535	0.52292036
9.20555556	0.36974082	0.52208764	0.89454582	1.37469186	1.16577054	0.48624556
9.30555556	0.37072417	0.50694692	0.89615889	1.38892907	1.13456696	0.51913108
9.40555556	0.36784435	0.53313146	0.93467083	1.40505200	1.15453247	0.48326827
9.50555556	0.37823980	0.54666904	0.94424841	1.44135216	1.18537738	0.49923737
9.60555556	0.38301608	0.55236908	0.91833854	1.46190654	1.17174823	0.49084683
9.70555556	0.40177004	0.54399715	0.92337937	1.49396382	1.21060327	0.48029098
9.80555556	0.39706399	0.57374421	0.90301442	1.49632098	1.23284030	0.46824649
9.90555556	0.42073471	0.58371927	0.93194879	1.55930412	1.22578662	0.46905848
10.00555560	0.44363279	0.58514428	0.96078234	1.56109555	1.24120908	0.45701399
10.10555560	0.42438716	0.59716779	0.94949088	1.59815000	1.24670856	0.45647266
10.20555560	0.44187680	0.60197720	0.95070068	1.58306422	1.26715228	0.43901492
10.30555560	0.45360680	0.61791949	0.97640891	1.60352431	1.26727184	0.42710576
10.40555560	0.46273794	0.62833986	0.98538159	1.62426726	1.31437609	0.46405122
10.50555560	0.46463440	0.64027431	0.97197298	1.63360159	1.28771556	0.44321019
10.60555560	0.48226452	0.64535091	0.96743623	1.67452177	1.31688673	0.42764708
10.70555560	0.46084147	0.67189170	1.00000000	1.71723339	1.34797075	0.42737642
10.80555560	0.49813865	0.66494478	0.96370602	1.66999604	1.33876510	0.41533193
10.90555560	0.50403877	0.66921981	0.96794032	1.74712210	1.34366681	0.42236916
11.00555560	0.50748051	0.68097613	0.96673052	1.76154788	1.34785120	0.41357262
11.10555560	0.50221254	0.70030281	0.96773868	1.77361650	1.33709134	0.40721205
11.20555560	0.53915853	0.68881368	0.97025910	1.79209659	1.34330815	0.42791775
11.30555560	0.51380207	0.65933381	0.96965420	1.81236810	1.37606593	0.41221931
11.40555560	0.53016787	0.70627004	0.99062405	1.82104243	1.33792822	0.40342277
11.50555560	0.54105500	0.74269683	0.99364855	1.84461396	1.38491292	0.38975430
11.60555560	0.54035260	0.72265764	0.96965420	1.91947715	1.39674876	0.41519660
11.70555560	0.56690314	0.73619523	0.98729711	1.85159114	1.36865359	0.38447638
11.80555560	0.57491044	0.75961881	0.94082065	1.89675420	1.39280348	0.37148457
11.90555560	0.56753530	0.75908443	0.96310112	1.86611120	1.40607397	0.36999593
12.00555560	0.58657020	0.74964375	0.95372517	1.90165708	1.46381853	0.36201138
12.10555560	0.60693966	0.76282508	0.94797863	1.92362574	1.42591993	0.39056629
12.20555560	0.60897661	0.79738155	0.96662970	1.93899439	1.42089866	0.34942556
12.30555560	0.60736110	0.80263627	0.95463252	1.93428008	1.42603948	0.34387697
12.40555560	0.61417433	0.78375490	0.95916927	1.95794590	1.42006178	0.35456815
12.50555560	0.61059212	0.78740648	0.93043654	1.96077448	1.42783279	0.34022303
12.60555560	0.62485074	0.81902387	0.95816110	2.00857755	1.45521064	0.35037288
12.70555560	0.64184870	0.80468472	0.97348523	1.98274315	1.45509109	0.33183248
12.80555560	0.65821451	0.80922693	0.94223208	2.01197185	1.44732008	0.32411860
12.90555560	0.63096158	0.81029569	0.93850187	2.01272614	1.46632916	0.31911134
13.00555560	0.65758236	0.81465978	0.91309608	2.00367467	1.44182060	0.31383341
13.10555560	0.65961930	0.86551478	0.92146386	2.01857188	1.42998476	0.31166811
13.20555560	0.67141954	0.81929106	0.92348019	2.04233199	1.48450136	0.32073531
13.30555560	0.69066517	0.82855362	0.93769533	2.08296931	1.46525317	0.31965266
13.40555560	0.66994451	0.83532241	0.92408509	2.09786652	1.47828455	0.32195330
13.50555560	0.70267613	0.85936943	0.93759452	2.09154935	1.45006982	0.30855549
13.60555560	0.68855798	0.86907731	0.92710959	2.10097797	1.49287014	0.32181796
13.70555560	0.70991080	0.88635554	0.89575562	2.11512089	1.47720857	0.32235929
13.80555560	0.73013978	0.84467403	0.89656215	2.14830961	1.51773736	0.29840564
13.90555560	0.71082391	0.86872105	0.91128138	2.10276940	1.49107683	0.30043561
14.00555560	0.72796235	0.87593516	0.89817522	2.18508120	1.53375759	0.31085612
14.10555560	0.75086043	0.86729605	0.87428168	2.15066676	1.49418523	0.28717314
14.20555560	0.73224696	0.86961169	0.85361428	2.13906957	1.50530375	0.29353371
14.30555560	0.75261642	0.90122907	0.86863595	2.14048386	1.52239996	0.30178892
14.40555560	0.75872726	0.90274314	0.89696542	2.17819831	1.51056412	0.27323401
14.50555560	0.77923720	0.89330246	0.88043150	2.14397244	1.48760976	0.28487250
14.60555560	0.78281941	0.90692911	0.84232281	2.17951832	1.49191370	0.27309868
14.70555560	0.76371427	0.94264339	0.80713782	2.20450414	1.49370701	0.26281349
14.80555560	0.75957013	0.90799786	0.86067144	2.19488696	1.49980427	0.27201602
14.90555560	0.76209876	0.91254008	0.83516484	2.20459843	1.53375759	0.27309868
15.00555560	0.79117792	0.90817599	0.82800686	2.20752130	1.50697750	0.25401695
15.10555560	0.77235373	0.93008550	0.79292267	2.14199244	1.49621765	0.26727943
15.20555560	0.78949217	0.93623085	0.78364755	2.22185279	1.49765229	0.26267816
15.30555560	0.79497085	0.94843249	0.77417078	2.19705554	1.50590152	0.25672358
15.40555560	0.81168786	0.94727467	0.79342676	2.22911283	1.50351044	0.26024220
15.50555560	0.79721852	0.93249020	0.80149209	2.18885265	1.47744768	0.26091885
15.60555560	0.80691157	0.95787317	0.81369090	2.23646714	1.51498762	0.25604692
15.70555560	0.80684133	0.96339508	0.78838593	2.21214132	1.51546583	0.24346111
15.80555560	0.84308492	0.90915568	0.78354673	2.23476999	1.49980427	0.25591159
15.90555560	0.84961719	0.96348415	0.77054139	2.25692724	1.51068367	0.24210780
16.00555560	0.84399803	0.94869968	0.77114628	2.26588442	1.50076070	0.25266364
16.10555560	0.83795743	0.94362309	0.75178949	2.22618995	1.49621765	0.24562641
16.20555560	0.84540282	0.94682936	0.75078133	2.22147565	1.47876277	0.24197246
16.30555560	0.87188312	0.95146063	0.75602379	2.21459276	1.47983876	0.24873903
16.40555560	0.86872234	0.95894193	0.76227442	2.18432691	1.47362195	0.23520590
16.50555560	0.85123270	0.97479515	0.74997480	2.27050444	1.50028248	0.24508509
16.60555560	0.84961719	0.95716067	0.71519306	2.23080998	1.45162402	0.25252831
16.70555560	0.86394606	0.97826861	0.72436738	2.20733273	1.43381049	0.25266364
16.80555560	0.85256725	0.95582472	0.71025305	2.21996707	1.47362195	0.23412325
16.90555560	0.88824893	0.96482009	0.67446315	2.25702152	1.48521868	0.24116048
17.00555560	0.88080354	0.95822943	0.71267265	2.24891291	1.44110328	0.22722135
17.10555560	0.87764276	0.97230139	0.72154451	2.22996140	1.43608201	0.20813963
17.20555560	0.90054084	1.00000000	0.69623954	2.22138136	1.47696946	0.21355288
17.30555560	0.90405282	0.95529035	0.68726686	2.21430990	1.47087221	0.22424406
17.40555560	0.89063707	0.95822943	0.68182276	2.25202436	1.46644871	0.22262008
17.50555560	0.88466671	0.98806555	0.66498639	2.19762126	1.45867771	0.21409420
17.60555560	0.90194563	0.96873887	0.67426152	2.17772688	1.42711547	0.22857466
17.70555560	0.89625623	0.99207339	0.68454481	2.17857546	1.45652574	0.22640936
17.80555560	0.90524689	0.95520128	0.67678193	2.21892992	1.46023191	0.23304059
17.90555560	0.94085833	0.97702173	0.66932150	2.21195275	1.46967667	0.22654469
18.00555560	0.92189366	0.95270752	0.69795342	2.18036689	1.43034342	0.22329674
18.10555560	0.93109503	0.96197007	0.64552878	2.24146431	1.45234135	0.20177905
18.20555560	0.92737234	0.95030281	0.62687771	2.18206404	1.44110328	0.22194342
18.30555560	0.90770527	0.97648735	0.66508721	2.14727246	1.42866967	0.20583899
18.40555560	0.93320222	0.95502316	0.66165944	2.17112685	1.42843056	0.22708601
18.50555560	0.94739060	0.97381546	0.63201936	2.17951832	1.42723502	0.20421502
18.60555560	0.92273653	0.98423584	0.63070874	2.19912983	1.36817537	0.20015508
18.70555560	0.93467725	0.97684361	0.60842827	2.16179252	1.39029285	0.21138758
18.80555560	0.93453677	0.98886712	0.60338744	2.17631259	1.39005374	0.19717779
18.90555560	0.96776006	0.97782330	0.62365158	2.19054980	1.44014685	0.18756926
19.00555560	0.93172719	0.99038119	0.60963807	2.16688398	1.39746609	0.19135854
19.10555560	0.96544216	0.98975775	0.61185603	2.16320682	1.39878118	0.18729860
19.20555560	0.96200042	0.96081226	0.59723762	2.14142672	1.45102625	0.20665098
19.30555560	0.93228911	0.95600285	0.58745841	2.12209806	1.36112169	0.20516234
19.40555560	0.97499473	0.94077307	0.59038209	2.15688965	1.36745805	0.19149387
19.50555560	0.96481000	0.99251870	0.58897066	2.11615803	1.33984108	0.18932857
19.60555560	0.94135000	0.97497328	0.60762174	2.11785518	1.35251380	0.18391531
19.70555560	0.95125378	0.95912006	0.57788083	2.18319548	1.38563025	0.18824592
19.80555560	0.96403737	0.95716067	0.58382902	2.09239793	1.37570727	0.18811058
19.90555560	0.96157898	0.96873887	0.55519710	2.12605808	1.35550265	0.19853110
20.00555560	0.95265857	0.96775917	0.56588366	2.06430066	1.38933642	0.18526863
20.10555560	0.96108731	0.94433559	0.55560036	2.06712924	1.35454622	0.21368821
20.20555560	0.95610030	0.95707161	0.55822159	2.08834362	1.33434160	0.19095254
20.30555560	0.97274707	0.94843249	0.54360319	2.06760067	1.32071245	0.16902886
20.40555560	0.97232563	0.95350908	0.55459220	2.06062350	1.32083201	0.19514781
20.50555560	0.96389689	0.94406840	0.56497631	2.00593754	1.31939736	0.19176453
20.60555560	0.95961228	0.97942643	0.54914810	2.01857188	1.30098605	0.17241215
20.70555560	0.95673246	0.95511222	0.54703095	1.99622607	1.29070441	0.17701341
20.80555560	0.95195617	0.94086213	0.53059784	2.02394619	1.29357371	0.18486263
20.90555560	0.96207066	0.96838261	0.50962799	1.98981461	1.29070441	0.18229134
21.00555560	0.99093910	0.94406840	0.51597943	1.97529455	1.30313802	0.18202067
21.10555560	0.97443282	0.93017456	0.51991128	1.93852295	1.30971349	0.18513329
21.20555560	0.99529395	0.94967937	0.52384313	1.97784027	1.30756152	0.18269733
21.30555560	0.98180797	0.93364802	0.50892227	1.95549446	1.26368522	0.17349480
21.40555560	0.97394114	0.92696829	0.50418389	1.93277150	1.25400135	0.17281814
21.50555560	0.97541617	0.93044175	0.51476963	1.92758576	1.24945830	0.17850206
21.60555560	0.99192246	0.92981831	0.49924388	1.91881715	1.26332656	0.18310332
21.70555560	1.00000000	0.93275739	0.48664180	1.91966573	1.22375420	0.19027589
21.80555560	0.94352743	0.87833986	0.47162012	1.92673719	1.25065384	0.17538944
21.90555560	0.97183395	0.91351977	0.48109688	1.90344851	1.24754544	0.17917871
22.00555560	0.96761958	0.91921981	0.49944551	1.88807987	1.21717873	0.16672823
22.10555560	0.93418557	0.91708229	0.48240750	1.89505705	1.24085042	0.18229134
22.20555560	0.96895413	0.89748842	0.46668011	1.90354280	1.23941577	0.17579543
22.30555560	0.99290581	0.90069469	0.49218671	1.83047104	1.20749486	0.18283266
22.40555560	0.99058790	0.91022444	0.47041032	1.82113672	1.20235405	0.16848754
22.50555560	0.97323874	0.89713217	0.45256578	1.81604526	1.21335301	0.15969100
22.60555560	0.96656599	0.87736017	0.44671842	1.82726531	1.14090332	0.17187082
22.70555560	0.99859521	0.90657285	0.46315153	1.77833081	1.14903298	0.16496892
22.80555560	0.96003371	0.85972569	0.45246497	1.79605660	1.18740980	0.16862287
22.90555560	0.96853270	0.88083363	0.45599355	1.78502513	1.14676146	0.16036766
23.00555560	0.93882138	0.89107588	0.45075108	1.76164216	1.14018599	0.16334495
23.10555560	0.96431833	0.85108657	0.46113520	1.74740496	1.12452443	0.15319509
23.20555560	0.98251036	0.86863199	0.43935881	1.74071064	1.17115046	0.16957019
23.30555560	0.96888389	0.86266477	0.45105353	1.71732768	1.13600160	0.15143579
23.40555560	0.96473976	0.87263983	0.43693921	1.70412762	1.14712012	0.16375094
23.50555560	0.97099108	0.84111151	0.42947878	1.70591906	1.08554984	0.15130046
23.60555560	0.94205240	0.87183826	0.41667507	1.67810465	1.11651431	0.16226230
23.70555560	0.96354569	0.85331315	0.44066942	1.67706750	1.05578091	0.16145031
23.80555560	0.97274707	0.84200214	0.42403468	1.67980180	1.10097230	0.17579543
23.90555560	0.97148276	0.84885999	0.41324730	1.63925876	1.06809496	0.15211244
24.00555560	0.97443282	0.84832561	0.43149511	1.62794442	1.08291965	0.15387175
24.10555560	0.96537192	0.82935518	0.42524448	1.65509883	1.06379102	0.15549573
24.20555560	0.95455503	0.83630210	0.41546527	1.62304154	1.04382551	0.16605157
24.30555560	0.96333497	0.82793017	0.41254159	1.60060144	1.04860767	0.15671371
24.40555560	0.95638126	0.81020663	0.40185503	1.62530441	1.03234833	0.16361561
24.50555560	0.97028868	0.80673317	0.38794233	1.58202707	1.02959859	0.15062380
24.60555560	0.92891761	0.80067688	0.41102934	1.59305855	1.03916291	0.16659290
24.70555560	0.92926881	0.78544710	0.42161508	1.55864411	1.04203220	0.14940582
24.80555560	0.95715389	0.80370502	0.38572437	1.56976988	1.04836856	0.14791717
24.90555560	0.94050713	0.79640185	0.41022280	1.59758429	1.01704543	0.15969100
25.00555560	0.92610803	0.79257214	0.40377054	1.54120118	0.97819039	0.14899982
25.10555560	0.95539791	0.79586747	0.39036193	1.54676406	0.97771218	0.15102979
25.20555560	0.94753108	0.78927681	0.38189334	1.54883835	0.99169999	0.15603705
25.30555560	0.94577509	0.77698611	0.39207581	1.47161801	0.99433018	0.13925596
25.40555560	0.93868090	0.74919843	0.38451457	1.49858384	0.96480035	0.14913515
25.50555560	0.94626677	0.75944068	0.37362637	1.49896099	0.95284496	0.14872916
25.60555560	0.94029641	0.75026719	0.36142756	1.53724116	0.94411752	0.13654934
25.70555560	0.93523917	0.76665479	0.36959371	1.44380360	0.93132525	0.14696985
25.80555560	0.94865491	0.76825793	0.35749572	1.45766366	0.96348526	0.14128594
25.90555560	0.91044462	0.75356252	0.36243573	1.47048658	0.95643158	0.13600801
26.00555560	0.90405282	0.71508728	0.37050106	1.45832366	0.91925030	0.15549573
26.10555560	0.95371216	0.72167795	0.35547938	1.42664352	0.92367379	0.15671371
26.20555560	0.90538737	0.71856074	0.37292066	1.39515195	0.86557058	0.15089446
26.30555560	0.89288474	0.75454222	0.33289646	1.41504633	0.90394739	0.14426323
26.40555560	0.92681042	0.74421090	0.36001613	1.40618343	0.87537400	0.15766103
26.50555560	0.90953150	0.71767011	0.35749572	1.41372632	0.88326456	0.14142127
26.60555560	0.92196390	0.70119344	0.33975199	1.39534053	0.85576715	0.14534588
26.70555560	0.90124324	0.72274670	0.35003529	1.43003782	0.86473370	0.15062380
26.80555560	0.89597528	0.68578554	0.33531606	1.38327190	0.86138619	0.14940582
26.90555560	0.92877713	0.70778411	0.34247404	1.36356610	0.84142068	0.14751118
27.00555560	0.89716935	0.70840755	0.33450953	1.33782598	0.86054931	0.14331591
27.10555560	0.89253354	0.73067332	0.36142756	1.36205752	0.84154023	0.13682000
27.20555560	0.92196390	0.69798717	0.33481198	1.34772603	0.83424744	0.14115060
27.30555560	0.88255953	0.70057000	0.34570017	1.34423744	0.82934573	0.14318057
27.40555560	0.89976821	0.66788386	0.32987196	1.33480883	0.82025963	0.15021780
27.50555560	0.87553558	0.68231208	0.33541688	1.33396025	0.83532343	0.13790265
27.60555560	0.89450025	0.67394015	0.33934872	1.28832576	0.81858588	0.13451937
27.70555560	0.91304348	0.67883862	0.31394294	1.28634575	0.80734780	0.14142127
27.80555560	0.88579055	0.65960100	0.33410626	1.29002291	0.79957680	0.14277458
27.90555560	0.88670366	0.67100107	0.32846053	1.29360578	0.77566601	0.12883545
28.00555560	0.88754653	0.65701817	0.31374130	1.26239707	0.79850081	0.13005343
28.10555560	0.87413079	0.68373709	0.31273314	1.30180868	0.77459002	0.12897078
28.20555560	0.88108450	0.65167439	0.31928622	1.30878585	0.76000444	0.14845850
28.30555560	0.87286647	0.65479159	0.30829721	1.30048867	0.77004697	0.14209792
28.40555560	0.88459647	0.65024938	0.31474947	1.31670589	0.75582005	0.14182726
28.50555560	0.86261151	0.63475240	0.30446618	1.26937425	0.74721217	0.13722599
28.60555560	0.86872234	0.62780549	0.30940619	1.24617986	0.75833069	0.14426323
28.70555560	0.83535857	0.64570716	0.33682831	1.28332860	0.77961129	0.12951211
28.80555560	0.84835288	0.65016031	0.31515274	1.23260265	0.75546139	0.14196259
28.90555560	0.86928426	0.65514784	0.29579595	1.22345690	0.75821113	0.13357205
29.00555560	0.84322540	0.62931956	0.32362133	1.25362846	0.74780994	0.13059476
29.10555560	0.85973169	0.62076950	0.29750983	1.22241975	0.75151611	0.14142127
29.20555560	0.83922175	0.62976487	0.30295393	1.23675124	0.74577752	0.13736133
29.30555560	0.86872234	0.63697898	0.29206573	1.24080555	0.72246450	0.12748214
29.40555560	0.81632366	0.61506947	0.30184494	1.22109975	0.75534184	0.13627868
29.50555560	0.83023109	0.62664767	0.29125920	1.21845973	0.73752830	0.13059476
29.60555560	0.83177636	0.62281796	0.30033269	1.20893683	0.72366004	0.14602253
29.70555560	0.82517384	0.62094763	0.30113923	1.21553686	0.70357498	0.13803798
29.80555560	0.84505163	0.62370859	0.30315556	1.17433382	0.74972280	0.12206888
29.90555560	0.82131067	0.63341646	0.28712572	1.15792804	0.73190926	0.13140675
30.00555560	0.81737726	0.61026006	0.28460530	1.14812228	0.71457394	0.14020328
30.10555560	0.81344384	0.61364446	0.29841718	1.21270828	0.71361751	0.13803798
30.20555560	0.82081899	0.59369434	0.28208489	1.23184837	0.69807550	0.13668467
30.30555560	0.81878205	0.60634129	0.30265148	1.18630816	0.74721217	0.13993262
30.40555560	0.81688558	0.59556466	0.28158080	1.14076796	0.69592353	0.13235407
30.50555560	0.81428672	0.60651942	0.28218570	1.15905947	0.68456590	0.13262473
30.60555560	0.80073049	0.60447097	0.29125920	1.12851076	0.66197020	0.13884997
30.70555560	0.79890426	0.61462415	0.27976611	1.17782241	0.69998836	0.12748214
30.80555560	0.79405774	0.62130388	0.27533017	1.14651941	0.67894687	0.12382819
30.90555560	0.78949217	0.57997862	0.25335215	1.14491655	0.68420724	0.13817331
31.00555560	0.81899277	0.60981475	0.27563262	1.16264234	0.67440382	0.12518150
