# Supplementary material for: Transmembrane domain switching controls PINK1 import and fate in mitochondria
Source: EMBO J. 2026 May 26;45(13):4447–68. doi: 10.1038/s44318-026-00789-x (PMC13324151; doi:10.1038/s44318-026-00789-x)
Supplement: Supplementary file 6 — Source data Fig. 7 [file 44318_2026_789_MOESM6_ESM.zip › Fig7/7d.txt]

Time (min)	WT LDD	WT LDD	WT LDD	LDD 3EA	LDD 3EA	LDD 3EA
0.00000000	0.00961258	0.01853568	0.00935925	0.01217311	0.03873057	0.00791753
0.10000000	0.01339936	0.02131603	0.01439885	0.01217311	0.04994205	0.00870928
0.20000000	0.01689484	0.01668211	0.00647948	0.01409518	0.03159599	0.01583505
0.30000000	0.01456452	0.02780352	0.00575954	0.00961035	0.02344219	0.00870928
0.40000000	0.00757355	0.02873031	0.01511879	0.01473587	0.02955754	0.01821031
0.50000000	0.00786484	0.02687674	0.00503960	0.01217311	0.02548064	0.00395876
0.60000000	0.00815613	0.01946247	0.00575954	0.01313414	0.04688437	0.01583505
0.70000000	0.01485581	0.02687674	0.00359971	0.01697828	0.02853831	0.00950103
0.80000000	0.01543839	0.01668211	0.00431965	0.00993069	0.02140373	0.01425155
0.90000000	0.01223420	0.02409639	0.00791937	0.01345449	0.03159599	0.00712577
1.00000000	0.01077775	0.01575533	0.00647948	0.00768828	0.03363444	0.01266804
1.10000000	0.00553452	0.02687674	0.00863931	0.01601725	0.02038451	0.00870928
1.20000000	0.00844742	0.01575533	0.00503960	0.01825966	0.02649986	0.01266804
1.30000000	0.01165162	0.02594995	0.00431965	0.01057138	0.01019225	0.00870928
1.40000000	0.01077775	0.01112141	0.00575954	0.00896966	0.01223071	0.00316701
1.50000000	0.00961258	0.01204819	0.00503960	0.01473587	0.01121148	0.01187629
1.60000000	0.01077775	0.01853568	0.01223902	0.01089173	0.01630761	0.00475052
1.70000000	0.00873871	0.01204819	0.00359971	0.00961035	0.01223071	0.00554227
1.80000000	0.01077775	0.01112141	0.00431965	0.01601725	0.00917303	0.01741856
1.90000000	0.01194291	0.01668211	0.00575954	0.01922070	0.01019225	0.00791753
2.00000000	0.00903000	0.01112141	0.00863931	0.01185276	0.01324993	0.01029278
2.10000000	0.00873871	0.01204819	0.00359971	0.00704759	0.02140373	0.00475052
2.20000000	0.00961258	0.00463392	0.00719942	0.01057138	0.01528838	0.00633402
2.30000000	0.01252549	0.01390176	0.00359971	0.00640690	0.01732683	0.00395876
2.40000000	0.00844742	0.01204819	0.00575954	0.01505621	0.01834606	0.00712577
3.01666667	0.02184678	0.05931418	0.21598272	0.01537656	0.02955754	0.10609484
3.11666667	0.02417710	0.05097312	0.30957523	0.01697828	0.03873057	0.12905566
3.21666667	0.02621614	0.07599629	0.37221022	0.01601725	0.02548064	0.20268864
3.31666667	0.04252840	0.09175162	0.49676026	0.02915139	0.02548064	0.25098555
3.41666667	0.06641421	0.10936052	0.58027358	0.02658863	0.02140373	0.24385978
3.51666667	0.05534518	0.11306766	0.62922966	0.03427691	0.03159599	0.32145152
3.61666667	0.06845325	0.14735867	0.70986321	0.03587864	0.02955754	0.31986802
3.71666667	0.08971745	0.14272475	0.73362131	0.03812105	0.03669212	0.29136493
3.81666667	0.09466939	0.15291937	0.80777538	0.04324657	0.05503817	0.40141853
3.91666667	0.10573842	0.14272475	0.76025918	0.04677036	0.04382669	0.35787214
4.01666667	0.11360326	0.21316033	0.76241901	0.04805174	0.04790360	0.37766595
4.11666667	0.11331197	0.19555144	0.79265659	0.05381795	0.05096127	0.41012780
4.21666667	0.12321585	0.19740500	0.77033837	0.06086554	0.06421120	0.38162471
4.31666667	0.14593650	0.18999073	0.71418287	0.05670106	0.06217275	0.40854430
4.41666667	0.13923682	0.20203892	0.83081353	0.05766209	0.08765339	0.38320822
4.51666667	0.16341392	0.24837813	0.79409647	0.06150623	0.04790360	0.36895667
4.61666667	0.18001748	0.24467099	0.78833693	0.06278761	0.08561494	0.38875049
4.71666667	0.15787941	0.24745134	0.76169906	0.06022485	0.05707662	0.43942265
4.81666667	0.16690941	0.27618165	0.81281497	0.07944555	0.09682642	0.40141853
4.91666667	0.17681328	0.26227989	0.85673146	0.08585245	0.09376874	0.38320822
5.01666667	0.20594232	0.30861909	0.84665227	0.07656245	0.10599945	0.41091956
5.11666667	0.18467812	0.32159407	0.80777538	0.09706452	0.08051881	0.42042059
5.21666667	0.21031168	0.32159407	0.80705544	0.07752348	0.11313402	0.51543089
5.31666667	0.21584620	0.35310473	0.89704824	0.09418142	0.09988409	0.43467213
5.41666667	0.22778911	0.35959222	0.86249100	0.07880486	0.11517247	0.44021440
5.51666667	0.20972910	0.41519926	0.83297336	0.09033728	0.10294177	0.46475873
5.61666667	0.25196621	0.34012975	0.80849532	0.09129831	0.11619170	0.45050718
5.71666667	0.26798718	0.36515292	0.90208783	0.10122901	0.13249931	0.47505151
5.81666667	0.27206525	0.35588508	0.80273578	0.10795625	0.09173029	0.47821852
5.91666667	0.27002622	0.40778499	0.80417567	0.09514245	0.14473001	0.46396697
6.01666667	0.28721235	0.37349398	0.83873290	0.10987832	0.10905712	0.52730718
6.11666667	0.28925138	0.39110287	0.82721382	0.11788695	0.13555698	0.44496491
6.21666667	0.28284299	0.44763670	0.82721382	0.13166178	0.15084536	0.46317522
6.31666667	0.29216429	0.44114921	0.80921526	0.11115970	0.11924938	0.52493192
6.41666667	0.29740752	0.41427247	0.84737221	0.11692591	0.12944163	0.43388038
6.51666667	0.30876784	0.53382762	1.00000000	0.12813798	0.17938368	0.52255666
6.61666667	0.33993592	0.49212234	0.86321094	0.13742799	0.13861466	0.50513811
6.71666667	0.34284882	0.46524560	0.87473002	0.14223316	0.14778769	0.54789274
6.81666667	0.34488785	0.49397590	0.87401008	0.13358385	0.15696072	0.52018140
6.91666667	0.36702592	0.47358665	0.89416847	0.14383489	0.17632600	0.47505151
7.01666667	0.36964754	0.50046339	0.88912887	0.14767903	0.14982614	0.50513811
7.11666667	0.34983979	0.53660797	0.85961123	0.15120282	0.13249931	0.50197110
7.21666667	0.39411593	0.54494903	0.89488841	0.14703834	0.15696072	0.49484532
7.31666667	0.37023012	0.60518999	0.89344852	0.15152317	0.17122987	0.55343501
7.41666667	0.38625109	0.59870250	0.86681066	0.15024179	0.17326832	0.46792574
7.51666667	0.41771046	0.64226135	0.92008639	0.17138455	0.16919142	0.56768655
7.61666667	0.40635013	0.63392030	0.85745140	0.14575696	0.20996044	0.55026800
7.71666667	0.41712788	0.58572753	0.79337653	0.15632834	0.16817220	0.54155872
7.81666667	0.40984562	0.59962929	0.89704824	0.15216386	0.17326832	0.63577727
7.91666667	0.41858433	0.62743281	0.99424046	0.16081317	0.17632600	0.52018140
8.01666667	0.44421789	0.61167748	0.84305256	0.18900353	0.20792199	0.49563708
8.11666667	0.44159627	0.69416126	0.93808495	0.14703834	0.19467206	0.49167831
8.21666667	0.45179144	0.65152919	0.85169186	0.18131525	0.18040290	0.53918346
8.31666667	0.46053015	0.61353105	0.94168467	0.15857075	0.15492227	0.51543089
8.41666667	0.48762016	0.75718258	0.87904968	0.17266593	0.17224910	0.55026800
8.51666667	0.48820274	0.63484708	0.86753060	0.18676111	0.18549903	0.57243707
8.61666667	0.47130789	0.70064875	0.89704824	0.17747111	0.20384509	0.59698140
8.71666667	0.50480629	0.63762743	0.92728582	0.19380870	0.18957593	0.52968243
8.81666667	0.51878823	0.66450417	0.91720662	0.16657938	0.20180664	0.54155872
8.91666667	0.49140693	0.67284523	0.88840893	0.18740180	0.19671051	0.54472573
9.01666667	0.49461113	0.75996293	0.88264939	0.20405974	0.21403734	0.54789274
9.11666667	0.55461695	0.71547729	0.87185025	0.18355766	0.17021065	0.63023500
9.21666667	0.56189921	0.80166821	0.86537077	0.20053594	0.18447980	0.55422676
9.31666667	0.56568599	0.72196478	0.85169186	0.18868318	0.21097967	0.55422676
9.41666667	0.57733761	0.85912882	0.82937365	0.18451870	0.18040290	0.52493192
9.51666667	0.62103117	0.73586654	0.87401008	0.19284767	0.21607579	0.57639583
9.61666667	0.52577920	0.79981464	0.81857451	0.19669181	0.15594149	0.55026800
9.71666667	0.58112438	0.76088971	0.86465083	0.20470043	0.19059516	0.56531130
9.81666667	0.60501020	0.81742354	0.85313175	0.22872630	0.23442185	0.51305563
9.91666667	0.61520536	0.84800741	0.88912887	0.20085629	0.19365283	0.53601645
10.01666670	0.57034664	0.85912882	0.84017279	0.20566146	0.21097967	0.52889068
10.11666670	0.61695310	0.91288230	0.87041037	0.21431078	0.20384509	0.53284944
10.21666670	0.66909409	0.74976830	0.95680346	0.20982595	0.18651825	0.58510511
10.31666670	0.61229246	0.88415199	0.88264939	0.19957491	0.21097967	0.52176491
10.41666670	0.63326537	0.81093605	0.86753060	0.20277836	0.24971023	0.51780615
10.51666670	0.68132828	0.83966636	0.91288697	0.21879561	0.22524882	0.57006181
10.61666670	0.63763472	0.84522706	0.89848812	0.20341905	0.20384509	0.54235047
10.71666670	0.70725313	0.80074143	0.87688985	0.20598181	0.19671051	0.52018140
10.81666670	0.73550830	0.91010195	0.85817135	0.19829353	0.25786404	0.52255666
10.91666670	0.66647247	0.87117702	0.81641469	0.21206836	0.24359488	0.57243707
11.01666670	0.70055345	0.77849861	0.78113751	0.21046664	0.26092171	0.55581027
11.11666670	0.66530731	0.91473587	0.87473002	0.23032803	0.24767178	0.56768655
11.21666670	0.70171861	0.88322521	0.80921526	0.23096872	0.20078741	0.53918346
11.31666670	0.74308185	0.82854495	0.86105112	0.23577389	0.17530678	0.57164532
11.41666670	0.69997087	0.86098239	0.87616991	0.22680423	0.21097967	0.52572367
11.51666670	0.71511797	0.86005561	0.84305256	0.23385182	0.18855671	0.56451954
11.61666670	0.74046024	0.87395737	0.84953204	0.22488216	0.21811424	0.57085356
11.71666670	0.81415671	0.81278962	0.77969762	0.20438008	0.21811424	0.56056078
11.81666670	0.77570638	0.89990732	0.80489561	0.23289079	0.29557538	0.51068037
11.91666670	0.76696767	0.91751622	0.87257019	0.20758353	0.23646030	0.55897728
12.01666670	0.72676959	0.90917516	0.82145428	0.24442320	0.19874896	0.51859790
12.11666670	0.79230993	0.89249305	0.84737221	0.23449251	0.18651825	0.51384738
12.21666670	0.77920186	0.92215014	0.88120950	0.24794700	0.24665256	0.56927006
12.31666670	0.80570929	0.92771084	0.83225342	0.22039733	0.19059516	0.53839171
12.41666670	0.78036703	0.82113068	0.89416847	0.25018941	0.20996044	0.52414017
12.51666670	0.78968832	0.86098239	0.88768898	0.23481286	0.21301812	0.55264326
12.61666670	0.81066123	0.94161260	0.87329014	0.23192975	0.21913347	0.50672161
12.71666670	0.82872124	0.87303058	0.80633549	0.21847526	0.20894121	0.52889068
12.81666670	0.84736382	0.85542169	0.86825054	0.22904665	0.23442185	0.56768655
12.91666670	0.80541800	0.96756256	0.91360691	0.24506389	0.21709502	0.50197110
13.01666670	0.85464608	0.88507878	0.80417567	0.23257044	0.22728727	0.56372779
13.11666670	0.81590446	0.97497683	0.80633549	0.22071768	0.21811424	0.52255666
13.21666670	0.86367609	0.86654310	0.84233261	0.23737561	0.23034495	0.56056078
13.31666670	0.85639382	0.81093605	0.80993521	0.22039733	0.23340262	0.49009481
13.41666670	0.86717157	0.92771084	0.81497480	0.24442320	0.17021065	0.52572367
13.51666670	0.82289543	0.91936979	0.86681066	0.22328044	0.24053720	0.50830512
13.61666670	0.84590737	1.00000000	0.69834413	0.23897734	0.22728727	0.52176491
13.71666670	0.88086222	0.82947173	0.80993521	0.22648389	0.18957593	0.51147213
13.81666670	0.82056510	0.95736793	0.76169906	0.22584320	0.19772973	0.48534429
13.91666670	0.84212059	0.93605190	0.82001440	0.22263975	0.23646030	0.56847831
14.01666670	0.79522284	0.89620019	0.77393808	0.23513320	0.22219115	0.50117934
14.11666670	0.82551704	0.91380908	0.83873290	0.24250113	0.20078741	0.51701439
14.21666670	0.86280221	0.88137164	0.78545716	0.23000768	0.18549903	0.50355460
14.31666670	0.86280221	0.89156627	0.83513319	0.22872630	0.21301812	0.54472573
14.41666670	0.88057093	0.95180723	0.84089273	0.24121975	0.25684481	0.48930306
14.51666670	0.85318963	0.87859129	0.78977682	0.24250113	0.19569128	0.49880409
14.61666670	0.89397029	0.94902688	0.81641469	0.22071768	0.19772973	0.53047419
14.71666670	0.86717157	0.98239110	0.86609071	0.22039733	0.21403734	0.49959584
14.81666670	0.88610545	0.99814643	0.74370050	0.24634527	0.22524882	0.48851130
14.91666670	0.89630061	0.88229842	0.82649388	0.23865699	0.20996044	0.53918346
15.01666670	0.87911448	0.87673772	0.80633549	0.23032803	0.23238340	0.45050718
15.11666670	0.88552287	0.91936979	0.79913607	0.24250113	0.18142213	0.45842471
15.21666670	0.87299738	0.96756256	0.73218143	0.25147079	0.17530678	0.50038759
15.31666670	0.89571803	0.91010195	0.72930166	0.23289079	0.20588354	0.54472573
15.41666670	0.88319254	0.87210380	0.68754500	0.23897734	0.18651825	0.52018140
15.51666670	0.94290708	0.87859129	0.78473722	0.23897734	0.17122987	0.49088656
15.61666670	0.90911739	0.92678406	0.76961843	0.22904665	0.23034495	0.50038759
15.71666670	0.92717740	0.92215014	0.79697624	0.24250113	0.22626805	0.49247007
15.81666670	0.91465191	0.91010195	0.83009359	0.22071768	0.19263361	0.44100615
15.91666670	0.93649869	0.85449490	0.79913607	0.24442320	0.21199889	0.48296904
16.01666670	0.90911739	0.91102873	0.73218143	0.21623285	0.21811424	0.49326182
16.11666670	0.92746869	0.88971270	0.75665947	0.23929768	0.20384509	0.48059378
16.21666670	0.89630061	0.90268767	0.75089993	0.25339286	0.19976819	0.44654842
16.31666670	0.89630061	0.91936979	0.75593952	0.21975664	0.19874896	0.45288244
16.41666670	0.93212933	0.95088044	0.82793377	0.23993837	0.22321037	0.53047419
16.51666670	0.87270609	0.90732159	0.72642189	0.23481286	0.16715297	0.53047419
16.61666670	0.93271191	0.90639481	0.70698344	0.21975664	0.15899917	0.48059378
16.71666670	0.86629770	0.87859129	0.81569474	0.23353148	0.18753748	0.49167831
16.81666670	0.94086805	0.84800741	0.81641469	0.21431078	0.18753748	0.44100615
16.91666670	0.92863385	0.95088044	0.74226062	0.23321113	0.18651825	0.52809893
17.01666670	0.94115934	0.83688601	0.73506120	0.21302940	0.16103762	0.43150512
17.11666670	0.96737547	0.94624652	0.71130310	0.22071768	0.18549903	0.44892368
17.21666670	0.89542674	0.93234476	0.70194384	0.23513320	0.16307607	0.45367419
17.31666670	0.89047480	0.83688601	0.77321814	0.22680423	0.22524882	0.55105975
17.41666670	0.98252258	0.89063948	0.76025918	0.22712458	0.18549903	0.42279584
17.51666670	0.93271191	0.95088044	0.71634269	0.23096872	0.18855671	0.43546388
17.61666670	0.91203029	0.85171455	0.72354212	0.25050976	0.23849875	0.47663501
17.71666670	0.88464900	0.80722892	0.70194384	0.20662250	0.18549903	0.41091956
17.81666670	0.90911739	0.86561631	0.72138229	0.24186044	0.18651825	0.45288244
17.91666670	0.95339353	0.89341983	0.72570194	0.22680423	0.18142213	0.44417316
18.01666670	1.00000000	0.83317887	0.72138229	0.22039733	0.18346058	0.41567007
18.11666670	0.92542965	0.95273401	0.75377970	0.21206836	0.19772973	0.45763295
18.21666670	0.89688319	0.82391103	0.72138229	0.22424147	0.15390304	0.42675461
18.31666670	0.94319837	0.89712697	0.77537797	0.23769596	0.14473001	0.41091956
18.41666670	0.91552578	0.96385542	0.67674586	0.21110733	0.17326832	0.40854430
18.51666670	0.94174192	0.87859129	0.69906407	0.22552285	0.14676846	0.42042059
18.61666670	0.92164288	0.89712697	0.71922246	0.21367009	0.15390304	0.41091956
18.71666670	0.90387416	0.93605190	0.73074154	0.21399043	0.20894121	0.34362059
18.81666670	0.90736965	0.88693234	0.68250540	0.25851838	0.13555698	0.40537729
18.91666670	0.94989805	0.86839666	0.69186465	0.21270905	0.21811424	0.43150512
19.01666670	0.91756481	0.93049120	0.71706263	0.22840596	0.15288382	0.41804533
19.11666670	0.92135159	0.91658943	0.67530598	0.18323732	0.19263361	0.43150512
19.21666670	0.92106030	0.83595922	0.67386609	0.20502077	0.17734523	0.43863089
19.31666670	0.96154967	0.84708063	0.70194384	0.20694284	0.16103762	0.42279584
19.41666670	0.91523449	0.91102873	0.71778258	0.23897734	0.19671051	0.39904327
19.51666670	0.88639674	0.90917516	0.77393808	0.19701215	0.18244135	0.41962883
19.61666670	0.92775998	0.86839666	0.71850252	0.19957491	0.16613375	0.39191750
19.71666670	0.91028255	0.86654310	0.78977682	0.20918526	0.18244135	0.42912986
19.81666670	0.91727352	0.91844300	0.74370050	0.21847526	0.14371079	0.36183090
19.91666670	0.93009030	0.87117702	0.68394528	0.19989525	0.14574924	0.43467213
20.01666670	0.94086805	0.84986098	0.75809935	0.21559216	0.20486431	0.34678760
20.11666670	0.92688611	0.91288230	0.76673866	0.22103802	0.17326832	0.39825152
20.21666670	0.93096417	0.87766450	0.68682505	0.19252732	0.15594149	0.38162471
20.31666670	0.99242645	0.92678406	0.61483081	0.20534112	0.17938368	0.41487832
20.41666670	0.90591320	0.82205746	0.65658747	0.20341905	0.14574924	0.42358760
20.51666670	0.90766094	0.88878591	0.69114471	0.18355766	0.13555698	0.39508451
20.61666670	0.94640256	0.84244671	0.71490281	0.18515939	0.16715297	0.42833811
20.71666670	0.86979318	0.82391103	0.69258459	0.19733249	0.13963388	0.39983502
20.81666670	0.88960093	0.79518072	0.69546436	0.17939318	0.16511452	0.39745976
20.91666670	0.92805127	0.90639481	0.71706263	0.19316801	0.13249931	0.34599585
21.01666670	0.93096417	0.79518072	0.67746580	0.18035421	0.16817220	0.37133193
21.11666670	0.96999709	0.84893420	0.73794096	0.16786076	0.14269156	0.41250306
21.21666670	0.91727352	0.86376274	0.69978402	0.18227628	0.14880691	0.32382678
21.31666670	0.88260996	0.77479147	0.74298056	0.18804249	0.18753748	0.34282884
21.41666670	0.93853772	0.87395737	0.71490281	0.19605112	0.15492227	0.39112574
21.51666670	0.86280221	0.89341983	0.62634989	0.17907283	0.13351853	0.35945564
21.61666670	0.95805418	0.91010195	0.68682505	0.18868318	0.19467206	0.42675461
21.71666670	0.92309933	0.89620019	0.74010079	0.18451870	0.15899917	0.38162471
21.81666670	0.92892514	0.94717331	0.67674586	0.17522869	0.12536473	0.34757935
21.91666670	0.90329158	0.80166821	0.66522678	0.18612042	0.14982614	0.33174430
22.01666670	0.91814739	0.78683967	0.69042477	0.17234559	0.19467206	0.33332781
22.11666670	0.88260996	0.88507878	0.68394528	0.18644077	0.15899917	0.38004121
22.21666670	0.88727061	0.89341983	0.66306695	0.18868318	0.12638395	0.34520410
22.31666670	0.95368482	0.88229842	0.72066235	0.18515939	0.13249931	0.40379378
22.41666670	0.91028255	0.82761816	0.69474442	0.16273524	0.12128783	0.34837111
22.51666670	0.97407515	0.82483781	0.64650828	0.18676111	0.14982614	0.38479172
22.61666670	0.93853772	0.86190918	0.66450684	0.17330662	0.12638395	0.34837111
22.71666670	0.89105738	0.79332715	0.65586753	0.15825041	0.17938368	0.34916286
22.81666670	0.91232158	0.88044486	0.64866811	0.19348836	0.10192254	0.38162471
22.91666670	0.93970288	0.88137164	0.70770338	0.19284767	0.16511452	0.37529069
23.01666670	0.91989514	0.85078777	0.69114471	0.17554904	0.10599945	0.31195049
23.11666670	0.92135159	0.78869323	0.67026638	0.16081317	0.13657621	0.33253606
23.21666670	0.96737547	0.79332715	0.61771058	0.15568765	0.12842240	0.36262265
23.31666670	0.95892805	0.91936979	0.66450684	0.17843214	0.16001839	0.36499791
23.41666670	0.89397029	0.86098239	0.65226782	0.17426766	0.11211480	0.38320822
23.51666670	0.96446257	0.88785913	0.63642909	0.15953179	0.11619170	0.32857729
23.61666670	0.97669677	0.84337349	0.66810655	0.14543661	0.13453776	0.33016080
23.71666670	0.91523449	0.87488415	0.66882649	0.18259663	0.15797994	0.30799173
23.81666670	0.86251092	0.79425394	0.60043197	0.15216386	0.12332628	0.35074636
23.91666670	0.89047480	0.85449490	0.64434845	0.16914214	0.12842240	0.26444534
24.01666670	0.90066997	0.89063948	0.70770338	0.18131525	0.11211480	0.34520410
24.11666670	0.95572386	0.86654310	0.67530598	0.17042352	0.17122987	0.37608245
24.21666670	0.90882610	0.70898981	0.64722822	0.15248420	0.13249931	0.35391337
24.31666670	0.94698514	0.87766450	0.62778978	0.13806868	0.12434550	0.30482472
24.41666670	0.97232741	0.82854495	0.62203024	0.15536731	0.11823015	0.37054018
24.51666670	0.93853772	0.80908248	0.62706983	0.13486523	0.12638395	0.32778554
24.61666670	0.92892514	0.83225209	0.66450684	0.13198212	0.17122987	0.28582266
24.71666670	0.91115642	0.79703429	0.66594672	0.15664869	0.11517247	0.36578966
24.81666670	0.93970288	0.80815570	0.60043197	0.16049282	0.12638395	0.32699379
24.91666670	0.95339353	0.82854495	0.63138949	0.14960110	0.11517247	0.33887008
25.01666670	0.89600932	0.80537535	0.66090713	0.14607730	0.13148008	0.33887008
25.11666670	0.90766094	0.82576460	0.66882649	0.15728938	0.12128783	0.31274224
25.21666670	0.89600932	0.81927711	0.64218862	0.13166178	0.09071106	0.29136493
25.31666670	0.93737256	0.75254866	0.61483081	0.14095178	0.16511452	0.33174430
25.41666670	0.91436062	0.81093605	0.62850972	0.15440627	0.13555698	0.28028039
25.51666670	0.94378095	0.77108434	0.63714903	0.12301246	0.13555698	0.30799173
25.61666670	0.94174192	0.67840593	0.67458603	0.14928075	0.14371079	0.28978142
25.71666670	0.92921643	0.82113068	0.60475162	0.14063144	0.10599945	0.35391337
25.81666670	0.91639965	0.84337349	0.64578834	0.15088248	0.13249931	0.33807832
25.91666670	0.94145063	0.84059314	0.61267099	0.17042352	0.13555698	0.29532369
26.01666670	0.89484416	0.83039852	0.64434845	0.12909902	0.13351853	0.29215668
26.11666670	0.96038450	0.81186284	0.60979122	0.14191282	0.11415325	0.31432575
26.21666670	0.87649286	0.79147359	0.61123110	0.13486523	0.13249931	0.31195049
26.31666670	0.89833964	0.79147359	0.64218862	0.13038040	0.13351853	0.28265565
26.41666670	0.96242354	0.83503244	0.66450684	0.13486523	0.16307607	0.31115874
26.51666670	0.86746286	0.73679333	0.59251260	0.14383489	0.13351853	0.26761235
26.61666670	0.92542965	0.82113068	0.62994960	0.13166178	0.13759543	0.26286184
26.71666670	0.89397029	0.81000927	0.59683225	0.12365315	0.11924938	0.27157111
26.81666670	0.87241480	0.77849861	0.64074874	0.13710764	0.11823015	0.31749276
26.91666670	0.95688902	0.76552363	0.59395248	0.10923763	0.11415325	0.26761235
27.01666670	0.90125255	0.75440222	0.54715623	0.11916832	0.12026860	0.27869689
27.11666670	0.92863385	0.78683967	0.63354932	0.12493453	0.14880691	0.26761235
27.21666670	0.85260705	0.84522706	0.57379410	0.13422454	0.14982614	0.29849070
27.31666670	0.87911448	0.71455051	0.66882649	0.10635453	0.11109557	0.31036699
27.41666670	0.88523158	0.71640408	0.58603312	0.13038040	0.11823015	0.32065977
27.51666670	0.90795223	0.78498610	0.58963283	0.11468350	0.12026860	0.28028039
27.61666670	0.90795223	0.76923077	0.62275018	0.13038040	0.09478797	0.33649482
27.71666670	0.92047772	0.86190918	0.59899208	0.13390419	0.11007635	0.30482472
27.81666670	0.93300320	0.75625579	0.63498920	0.10891729	0.11517247	0.27473812
27.91666670	0.89659190	0.74142725	0.58747300	0.11820729	0.12128783	0.35312162
28.01666670	0.90678707	0.79332715	0.64650828	0.13358385	0.10905712	0.32224327
28.11666670	0.88989222	0.80074143	0.63282937	0.11148005	0.12434550	0.27790513
28.21666670	0.89630061	0.77108434	0.60691145	0.12461419	0.11211480	0.30244946
28.31666670	0.87853190	0.80908248	0.64290857	0.12493453	0.11313402	0.29215668
28.41666670	0.95630644	0.76274328	0.59827214	0.12429384	0.07949958	0.34757935
28.51666670	0.90241771	0.78313253	0.64290857	0.09802556	0.11823015	0.24148452
28.61666670	0.86396738	0.80074143	0.54571634	0.13198212	0.10294177	0.24940204
28.71666670	0.87183222	0.81742354	0.61771058	0.13294316	0.09173029	0.28978142
28.81666670	0.92979901	0.76088971	0.57451404	0.13230247	0.11823015	0.25731957
28.91666670	0.94436353	0.71455051	0.60259179	0.12333281	0.11109557	0.26840410
29.01666670	0.89455287	0.76645042	0.58243341	0.12205143	0.11721093	0.28898967
29.11666670	0.89367900	0.75718258	0.59755220	0.11852763	0.07949958	0.28265565
29.21666670	0.89251384	0.77849861	0.56299496	0.13134143	0.08867261	0.32065977
29.31666670	0.87649286	0.67469880	0.55435565	0.11724626	0.08969184	0.30561647
29.41666670	0.94086805	0.79610751	0.64218862	0.12461419	0.10396099	0.28503091
29.51666670	0.87474512	0.77571826	0.63714903	0.11372246	0.13148008	0.28107214
29.61666670	0.92717740	0.77386469	0.60835133	0.11019867	0.11109557	0.28819792
29.71666670	0.89076609	0.82761816	0.65298776	0.10539349	0.10090332	0.31590925
29.81666670	0.88727061	0.76552363	0.57955364	0.13935006	0.10498022	0.27948864
29.91666670	0.88639674	0.72474513	0.61555076	0.12044970	0.13046086	0.22010720
30.01666670	0.91406933	0.77201112	0.63138949	0.12589557	0.11109557	0.29136493
30.11666670	0.89163997	0.72752549	0.61267099	0.10219004	0.08765339	0.26602885
30.21666670	0.92193417	0.68211307	0.55507559	0.12012936	0.10803790	0.27236287
30.31666670	0.86134576	0.82020389	0.62275018	0.10283073	0.09988409	0.25256905
30.41666670	0.88872706	0.75440222	0.56947444	0.11500384	0.11619170	0.28423915
30.51666670	0.92368191	0.69045412	0.57307415	0.10251039	0.14065311	0.25890307
30.61666670	0.84765511	0.83595922	0.57811375	0.09770521	0.11007635	0.28661441
30.71666670	0.89892223	0.72659870	0.53923686	0.10186970	0.09071106	0.26286184
30.81666670	0.88552287	0.81464319	0.57811375	0.10411211	0.11313402	0.30640822
30.91666670	0.88814448	0.70528267	0.58027358	0.12109039	0.11517247	0.26127833
31.01666670	0.87736673	0.78313253	0.56731461	0.12973971	0.09988409	0.26048658
