# Supplementary material for: Transmembrane domain switching controls PINK1 import and fate in mitochondria
Source: EMBO J. 2026 May 26;45(13):4447–68. doi: 10.1038/s44318-026-00789-x (PMC13324151; doi:10.1038/s44318-026-00789-x)
Supplement: Supplementary file 6 — Source data Fig. 7 [file 44318_2026_789_MOESM6_ESM.zip › Fig7/7h.txt]

Time (min)	WT	WT	WT	I111S	I111S	I111S
0.00000000	0.000121520	0.000125130	0.027956330	0.000058444	0.000618990	0.035182860
0.10000000	0.000072013	0.000125130	0.019997960	0.000058444	0.000283700	0.029294510
0.20000000	0.000049509	0.000178760	0.018875620	0.000123380	0.000361080	0.027380800
0.30000000	0.000081015	0.000178760	0.015100500	0.000175330	0.000077374	0.023553380
0.40000000	0.000049509	0.000250260	0.012957860	0.000090912	0.000180540	0.021345250
0.50000000	0.000076514	0.000196640	0.017243140	0.000051950	0.000232120	0.023406170
0.60000000	0.000081015	0.000286020	0.012651770	0.000110390	0.000128960	0.022081290
0.70000000	0.000058511	0.000125130	0.013059890	0.000084419	0.000232120	0.021198040
0.80000000	0.000063011	0.000160880	0.010203040	0.000162340	0.000567410	0.016634570
0.90000000	0.000054010	0.000125130	0.009488830	0.000045456	0.000361080	0.014720860
1.00000000	0.000076514	0.000143010	0.007448220	0.000103900	0.000154750	0.016192950
1.10000000	0.000076514	0.000357520	0.009896950	0.000051950	0.000206330	0.017223410
1.20000000	0.000067512	0.000232390	0.010101010	0.000045456	0.000206330	0.014279240
1.30000000	0.000022504	0.000303890	0.007448220	0.000025975	0.000232120	0.010304600
1.40000000	0.000063011	0.000107260	0.007346190	0.000123380	0.000309500	0.009862980
1.50000000	0.000040507	0.000286020	0.009080710	0.000084419	0.000180540	0.005888340
1.60000000	0.000063011	0.000089380	0.005305580	0.000051950	0.000103170	0.005446720
1.70000000	0.000054010	0.000143010	0.004489340	0.000142860	0.000180540	0.004857880
1.80000000	0.000036007	0.000232390	0.004897460	0.000045456	0.000103170	0.006918800
1.90000000	0.000027005	0.000178760	0.005713700	0.000058444	0.000206330	0.006477180
2.00000000	0.000049509	0.000232390	0.004693400	0.000019481	0.000103170	0.003533010
2.10000000	0.000067512	0.000089380	0.003264970	0.000084419	0.000232120	0.005741140
2.20000000	0.000067512	0.000125130	0.001938580	0.000077925	0.000206330	0.005005090
2.30000000	0.000036007	0.000178760	0.003673090	0.000032469	0.000077374	0.005299510
2.40000000	0.000022504	0.000160880	0.001632490	0.000077925	0.000180540	0.004121840
2.86666667	0.078300670	0.019913840	0.041628410	0.006987260	0.000670570	0.028705680
2.96666667	0.137832950	0.031104200	0.069788800	0.013844650	0.000902700	0.058589030
3.06666667	0.196172510	0.044564810	0.079685750	0.023890460	0.001495900	0.096274430
3.16666667	0.255758790	0.055379780	0.120906030	0.031163450	0.003043370	0.116883640
3.26666667	0.316110220	0.073076990	0.160493830	0.040014410	0.002708090	0.170025950
3.36666667	0.373990690	0.088325200	0.184675030	0.048495230	0.003120750	0.197259540
3.46666667	0.420016020	0.107005600	0.226609530	0.056794230	0.004719810	0.207858560
3.56666667	0.468210750	0.121109740	0.249158250	0.063067180	0.004745600	0.262031330
3.66666667	0.519087950	0.142078260	0.280889710	0.070203800	0.006086750	0.263209000
3.76666667	0.554855930	0.161134050	0.303540460	0.077372880	0.005080890	0.283229370
3.86666667	0.601677900	0.174040510	0.319763290	0.081606800	0.006112540	0.290737010
3.96666667	0.631329270	0.194955400	0.344250590	0.087392720	0.006963650	0.317234560
4.06666667	0.662501910	0.210006970	0.369043980	0.091685080	0.005777250	0.341965610
4.16666667	0.685928650	0.225165800	0.385981020	0.099406140	0.008227430	0.334310760
4.26666667	0.714630350	0.245830430	0.418018570	0.100763330	0.007427900	0.337549350
4.36666667	0.742584910	0.263366760	0.433935310	0.104510210	0.007479480	0.327980790
4.46666667	0.765291520	0.282565560	0.477400270	0.108633740	0.007660020	0.359041810
4.56666667	0.790388060	0.296437320	0.480257120	0.112913110	0.008227430	0.372143380
4.66666667	0.811316850	0.311989420	0.513927150	0.114523560	0.010239150	0.376265220
4.76666667	0.825458410	0.327112490	0.542393630	0.115614510	0.009284870	0.379503810
4.86666667	0.841845870	0.347616240	0.534537290	0.117926280	0.010754980	0.374204300
4.96666667	0.858998480	0.361452240	0.544536270	0.120134150	0.008588510	0.388041910
5.06666667	0.868657230	0.378970700	0.612998670	0.120751050	0.009336450	0.396138380
5.16666667	0.887061060	0.401226290	0.617896130	0.122913470	0.010651810	0.388630740
5.26666667	0.896494770	0.403425040	0.592082440	0.123640770	0.010883930	0.395402340
5.36666667	0.903164970	0.423160120	0.638302210	0.122127730	0.010187570	0.409092740
5.46666667	0.916869950	0.446291630	0.649015410	0.125783700	0.012328250	0.407767860
5.56666667	0.925106440	0.458393660	0.688399140	0.125342130	0.012560370	0.423813600
5.66666667	0.935912900	0.472301170	0.702071220	0.125627850	0.011348180	0.383625650
5.76666667	0.942304060	0.486619830	0.744515870	0.124575860	0.011219220	0.414392250
5.86666667	0.946561830	0.501135120	0.723701660	0.125075880	0.012947240	0.423077560
5.96666667	0.958308950	0.509215070	0.733292520	0.126387620	0.013901520	0.409975990
6.06666667	0.964151010	0.521245600	0.727170700	0.127309730	0.011631880	0.432646120
6.16666667	0.970695200	0.541248820	0.762473220	0.126556450	0.013024610	0.402173940
6.26666667	0.978607630	0.549453890	0.767472710	0.126381120	0.012121920	0.415128290
6.36666667	0.980520470	0.563093260	0.801244770	0.128790300	0.014417340	0.417483630
6.46666667	0.974772930	0.576303610	0.790429550	0.128030530	0.015087920	0.435737500
6.56666667	0.984418180	0.592767380	0.803489440	0.128563020	0.013076190	0.405854150
6.66666667	0.982586350	0.611537160	0.836649320	0.126374630	0.015036330	0.401143480
6.76666667	0.981177590	0.626517220	0.834608710	0.129478640	0.014649460	0.426610570
6.86666667	0.986322020	0.630539320	0.847668610	0.126900620	0.014494720	0.401437890
6.96666667	0.992519650	0.654600380	0.876441180	0.125459010	0.013282520	0.399818600
7.06666667	0.991705000	0.666505780	0.887460460	0.125459010	0.015939030	0.404234860
7.16666667	0.993707860	0.671761320	0.872461990	0.122562810	0.013540440	0.417189210
7.26666667	0.993842890	0.681307090	0.864095500	0.124608330	0.016635390	0.426757770
7.36666667	0.990116210	0.698325020	0.901948780	0.121335490	0.016248520	0.414097830
7.46666667	0.998550740	0.709175740	0.878787880	0.123309590	0.015087920	0.392310960
7.56666667	1.000000000	0.715503830	0.910723400	0.124348580	0.015990610	0.399229760
7.66666667	0.994734050	0.732879280	0.918681770	0.120861450	0.017383340	0.383625650
7.76666667	0.989859660	0.743068590	0.926232020	0.118614610	0.016686980	0.386569820
7.86666667	0.993964410	0.750916140	0.919906130	0.120686120	0.018672910	0.394224670
7.96666667	0.995670220	0.762178010	0.903887360	0.120815990	0.016558020	0.395402340
8.06666667	0.995566700	0.773886770	0.934394450	0.117660030	0.017383340	0.385392150
8.16666667	0.982442320	0.784147580	0.931129480	0.117173000	0.016248520	0.379945430
8.26666667	0.988194360	0.780483010	0.940720330	0.116504150	0.017280180	0.374645920
8.36666667	0.980326940	0.804633450	0.952453830	0.115672950	0.018208660	0.375823590
8.46666667	0.985462370	0.807582990	0.950821340	0.113809250	0.018827660	0.383184020
8.56666667	0.982977920	0.822062530	0.958677690	0.112867660	0.016867520	0.406442990
8.66666667	0.977914500	0.822902700	0.926742170	0.111991000	0.017899170	0.383184020
8.76666667	0.971784390	0.835934290	0.946434040	0.112861160	0.017048060	0.376706850
8.86666667	0.968656330	0.835558890	0.947250280	0.110809140	0.017151220	0.363163650
8.96666667	0.968165740	0.838472680	0.948168550	0.111770210	0.017331760	0.348295580
9.06666667	0.969425970	0.852755580	0.968370570	0.108938940	0.019524020	0.346234660
9.16666667	0.961941110	0.861532690	0.959800020	0.107977870	0.017383340	0.366402240
9.26666667	0.958128920	0.872597920	0.979797980	0.107770070	0.019446650	0.349767670
9.36666667	0.955725490	0.880338210	0.932966020	0.105432330	0.017770210	0.346529080
9.46666667	0.952714440	0.897999680	0.965615750	0.103951750	0.017022260	0.372143380
9.56666667	0.948803230	0.898446580	0.937557390	0.104230980	0.016609600	0.358452980
9.66666667	0.936556520	0.897266760	0.966534030	0.102594560	0.017022260	0.325183830
9.76666667	0.943838830	0.907813590	1.000000000	0.102782880	0.018466580	0.351239760
9.86666667	0.941061830	0.915232120	0.953780230	0.102347800	0.017718630	0.350945340
9.96666667	0.937978770	0.906347760	0.953066010	0.097419050	0.018337620	0.369640830
10.06666670	0.930192360	0.922114370	0.935618810	0.098061930	0.018389200	0.310757390
10.16666670	0.928612580	0.918074400	0.988776660	0.097328140	0.017821790	0.335782850
10.26666670	0.919390410	0.927459290	0.958575660	0.098224280	0.016661190	0.333280300
10.36666670	0.920803670	0.937845230	0.986531990	0.098360650	0.017615460	0.321356410
10.46666670	0.915339680	0.940079730	0.947658400	0.096367070	0.018518160	0.321356410
10.56666670	0.910973890	0.930819970	0.936537090	0.093717620	0.017202800	0.319589900
10.66666670	0.908106870	0.942510860	0.997143150	0.096061860	0.017538090	0.321061990
10.76666670	0.900131420	0.954130240	0.945515760	0.092120160	0.018621330	0.318412230
10.86666670	0.901868740	0.963979910	0.949290890	0.092120160	0.017512300	0.319442690
10.96666670	0.897039360	0.967179710	0.973880220	0.093938410	0.017950750	0.299127910
11.06666670	0.887794690	0.961673910	0.962656870	0.091613650	0.019988260	0.319737110
11.16666670	0.882996820	0.961906290	0.948168550	0.089438250	0.019859310	0.317528980
11.26666670	0.883856480	0.969735970	0.942760940	0.087938200	0.020890960	0.314584810
11.36666670	0.877780380	0.986181870	0.940924400	0.086451130	0.020375130	0.313259930
11.46666670	0.872906000	0.980568810	0.944495460	0.087165440	0.018466580	0.300011160
11.56666670	0.867878590	0.981802260	0.918885830	0.085873190	0.018982400	0.287056800
11.66666670	0.863418280	0.968484650	0.927456380	0.084853670	0.017563880	0.292061890
11.76666670	0.855987430	0.989310170	0.957963470	0.084834190	0.020065640	0.301188830
11.86666670	0.853939560	0.993528900	0.941128460	0.082080840	0.018466580	0.291767470
11.96666670	0.849006670	0.988076720	0.943985310	0.083451020	0.018466580	0.279254740
12.06666670	0.846027130	0.997550990	0.918783800	0.079411920	0.018389200	0.281904500
12.16666670	0.839581960	0.993689780	0.932761960	0.081184710	0.018131290	0.317970610
12.26666670	0.834860610	0.998426910	0.928578720	0.080411950	0.018002330	0.277046610
12.36666670	0.829644170	0.985145060	0.930823390	0.080580790	0.018698700	0.286615170
12.46666670	0.827839340	0.990275470	0.871237630	0.077892380	0.019369270	0.285879130
12.56666670	0.820237460	0.996174540	0.918375680	0.077983300	0.019008190	0.282787750
12.66666670	0.818567660	0.999320710	0.903275180	0.076275440	0.018595530	0.284848670
12.76666670	0.813994830	0.995513130	0.896847260	0.077424830	0.017924960	0.268950140
12.86666670	0.808652370	0.982785430	0.897051320	0.076704030	0.016815930	0.261884130
12.96666670	0.801707610	0.994458450	0.899704110	0.072548040	0.018053920	0.265564340
13.06666670	0.800811950	1.000000000	0.895520870	0.071560990	0.017950750	0.267625260
13.16666670	0.796288630	0.997801250	0.887358430	0.074431220	0.019085570	0.257467870
13.26666670	0.788146650	0.979907400	0.875114780	0.072963640	0.017254390	0.260264830
13.36666670	0.792629470	0.992527840	0.894194470	0.070320690	0.017254390	0.247899310
13.46666670	0.779320560	0.983303840	0.886236100	0.069502470	0.017924960	0.258351120
13.56666670	0.771048060	0.984179760	0.891031530	0.070638880	0.018595530	0.253493230
13.66666670	0.773708040	0.988094600	0.882767060	0.070242760	0.016119570	0.267183640
13.76666670	0.766569750	0.981408980	0.883379250	0.069775210	0.018286040	0.258203910
13.86666670	0.759233420	0.996353300	0.887562490	0.067151740	0.018647120	0.252315570
13.96666670	0.757437600	0.967733860	0.853484340	0.069541440	0.015268460	0.259234370
14.06666670	0.753634410	0.975885310	0.849811240	0.068645300	0.017796000	0.249371390
14.16666670	0.750789890	0.968699170	0.837057440	0.066437430	0.017538090	0.247310470
14.26666670	0.740235480	0.979925280	0.836751350	0.065989360	0.019652980	0.247604890
14.36666670	0.743930650	0.981051460	0.870727480	0.064015270	0.018079710	0.250696270
14.46666670	0.736693340	0.979532010	0.856239160	0.062515210	0.018569740	0.242747010
14.56666670	0.729163480	0.956793760	0.890215280	0.064645160	0.016532230	0.244660720
14.66666670	0.728960940	0.966017770	0.843179270	0.064164620	0.018286040	0.227290100
14.76666670	0.715625030	0.981158720	0.856341190	0.064021760	0.019162940	0.223168260
14.86666670	0.718681080	0.961119750	0.855320890	0.060573590	0.016119570	0.211244360
14.96666670	0.709562430	0.953361580	0.807570660	0.061125550	0.014365760	0.224198720
15.06666670	0.709148360	0.961191260	0.834200590	0.061255430	0.018311830	0.232295190
15.16666670	0.699336580	0.967197580	0.841750840	0.058547540	0.018543950	0.240980500
15.26666670	0.693994110	0.957848450	0.878277730	0.059670960	0.016067990	0.227437310
15.36666670	0.693854590	0.955310060	0.808590960	0.058963140	0.017486510	0.222579430
15.46666670	0.687652470	0.966786440	0.815427000	0.059307310	0.016661190	0.225965220
15.56666670	0.680343140	0.951305840	0.811141720	0.056950080	0.016661190	0.219340840
15.66666670	0.680478170	0.941116530	0.821446790	0.059041060	0.015681120	0.211097150
15.76666670	0.668555510	0.951770620	0.800938680	0.055287680	0.016919100	0.226995680
15.86666670	0.664450770	0.935181710	0.785123970	0.053930490	0.015474790	0.213010870
15.96666670	0.659693400	0.940991400	0.810529540	0.055326650	0.015191080	0.225818020
16.06666670	0.661102160	0.949929390	0.808590960	0.055592890	0.018157080	0.204914390
16.16666670	0.653792840	0.937362580	0.806958470	0.054320120	0.015526370	0.209477860
16.26666670	0.650183180	0.932071290	0.798591980	0.053501910	0.016300110	0.210066690
16.36666670	0.638215520	0.929586530	0.805325990	0.053313590	0.015913240	0.199320460
16.46666670	0.639822310	0.924849390	0.780736660	0.051897950	0.017280180	0.196229080
16.56666670	0.642545300	0.929068130	0.779512290	0.050294000	0.016506440	0.198878840
16.66666670	0.632841540	0.930873600	0.744209770	0.052579790	0.014881590	0.204767180
16.76666670	0.630897190	0.928585470	0.787572700	0.050313480	0.013566230	0.201970220
16.86666670	0.628313720	0.928102820	0.760330580	0.050794020	0.015345830	0.205356020
16.96666670	0.623916430	0.914606460	0.761861030	0.050599200	0.015320040	0.197553960
17.06666670	0.619577640	0.907277310	0.768595040	0.049352410	0.017950750	0.187396570
17.16666670	0.618740490	0.906526520	0.765738190	0.049229030	0.015113710	0.199173260
17.26666670	0.619006040	0.917788380	0.767370680	0.048112100	0.014752630	0.191812830
17.36666670	0.617367740	0.892833520	0.764513830	0.048579650	0.014494720	0.184452390
17.46666670	0.612236810	0.903737870	0.781042750	0.048443280	0.017048060	0.192843290
17.56666670	0.604945500	0.887881880	0.766758490	0.047962750	0.015681120	0.203736720
17.66666670	0.602303520	0.890902920	0.747168660	0.047651050	0.016454860	0.177828010
17.76666670	0.600548200	0.883645270	0.759514340	0.046956220	0.014185220	0.199762090
17.86666670	0.600854250	0.881464400	0.746964600	0.045923710	0.015087920	0.189604700
17.96666670	0.594769150	0.872705170	0.742985410	0.046092550	0.015500580	0.191371200
18.06666670	0.596267920	0.869469620	0.751964090	0.044650940	0.016609600	0.188721440
18.16666670	0.593022840	0.876673640	0.762269160	0.042819710	0.014468920	0.159868560
18.26666670	0.586357130	0.877406550	0.740026530	0.044215860	0.014881590	0.180477760
18.36666670	0.584952880	0.877138410	0.756453420	0.043339210	0.015268460	0.180772180
18.46666670	0.580429560	0.859727210	0.712784410	0.042988540	0.014675250	0.185924480
18.56666670	0.578926290	0.860156240	0.717681870	0.043943120	0.013488850	0.178711260
18.66666670	0.580983160	0.853416990	0.706356490	0.043715840	0.014468920	0.173411750
18.76666670	0.577666060	0.852129920	0.706866650	0.042735290	0.014855790	0.170320370
18.86666670	0.572616140	0.842351760	0.706050400	0.043293750	0.014185220	0.174736630
18.96666670	0.568992990	0.851700900	0.699622490	0.042378130	0.014701050	0.164284810
19.06666670	0.563970080	0.837221360	0.718396080	0.041683300	0.013746770	0.163401560
19.16666670	0.566567050	0.838222410	0.692684420	0.041780710	0.014778420	0.168112240
19.26666670	0.564366150	0.829892210	0.705948370	0.040780670	0.012560370	0.162812730
19.36666670	0.554212310	0.825441090	0.695337210	0.040904050	0.014675250	0.173264540
19.46666670	0.553798240	0.835362260	0.739618410	0.039241660	0.013746770	0.168995490
19.56666670	0.551858390	0.815966820	0.688501170	0.039410490	0.015139500	0.165904110
19.66666670	0.548041700	0.833199260	0.704213860	0.038326040	0.013669390	0.159868560
19.76666670	0.551817880	0.835111990	0.689113360	0.037949400	0.013359900	0.144853280
19.86666670	0.542960280	0.824529410	0.686562600	0.039605310	0.013540440	0.163990400
19.96666670	0.538445960	0.816485230	0.690439750	0.037709130	0.015268460	0.146766990
20.06666670	0.537991380	0.828748150	0.695439240	0.037761080	0.014004680	0.158543680
20.16666670	0.538049890	0.809245460	0.682481380	0.036566240	0.012973030	0.149269540
20.26666670	0.533765110	0.816628230	0.687991020	0.036631170	0.014881590	0.156335550
20.36666670	0.531775750	0.808816430	0.683195590	0.035286970	0.013798350	0.159132510
20.46666670	0.531078130	0.803489390	0.680950920	0.036189600	0.014056260	0.148680700
20.56666670	0.523534760	0.805026720	0.665646360	0.036767540	0.012070330	0.143822820
20.66666670	0.524812990	0.797929960	0.673604730	0.036955860	0.012740910	0.148680700
20.76666670	0.520595730	0.801308520	0.679624530	0.035579190	0.013849930	0.150447200
20.86666670	0.517530670	0.800575610	0.689011330	0.035683090	0.012947240	0.149858370
20.96666670	0.510144840	0.801648170	0.674420980	0.035364900	0.012973030	0.148239080
21.06666670	0.516617010	0.799574550	0.662075300	0.034299920	0.014958960	0.133665420
21.16666670	0.513835500	0.788866840	0.695643300	0.035014230	0.013024610	0.141909100
21.26666670	0.513966030	0.790886830	0.659524540	0.033066110	0.012070330	0.134401470
21.36666670	0.506103100	0.782860510	0.674420980	0.034215500	0.014623670	0.143086770
21.46666670	0.505968080	0.791119210	0.637792060	0.033501190	0.012792490	0.146472570
21.56666670	0.502457440	0.777408340	0.659728600	0.030910190	0.012921450	0.138376100
21.66666670	0.499234860	0.787115000	0.643301700	0.032527130	0.010806560	0.148533490
21.76666670	0.497601070	0.785702790	0.667993060	0.032741430	0.014417340	0.142203520
21.86666670	0.495170630	0.781448310	0.664932150	0.031117990	0.011915580	0.144706070
21.96666670	0.493914900	0.775209600	0.669931640	0.031053050	0.013308320	0.135579130
22.06666670	0.495535190	0.777068700	0.632996630	0.030929670	0.013101990	0.145000490
22.16666670	0.491304430	0.773582880	0.644526070	0.031695930	0.013076190	0.132634960
22.26666670	0.486866620	0.769167520	0.653912870	0.031663470	0.012018750	0.145442110
22.36666670	0.487555250	0.775888880	0.664115910	0.031475150	0.014468920	0.142939570
22.46666670	0.480187410	0.763375700	0.637383940	0.031273840	0.012534580	0.138670520
22.56666670	0.477414910	0.749736330	0.651566170	0.030871230	0.014417340	0.142203520
22.66666670	0.481879720	0.755867790	0.659014390	0.029306240	0.013101990	0.124685700
22.76666670	0.476883820	0.766217980	0.651260080	0.029163380	0.011941380	0.133223800
22.86666670	0.471766390	0.769650170	0.636465670	0.028936100	0.012431410	0.134107050
22.96666670	0.470645690	0.760694300	0.639832670	0.028825700	0.011657670	0.136020760
23.06666670	0.471221790	0.756421940	0.652994590	0.028773750	0.011606090	0.131310080
23.16666670	0.467319580	0.753615420	0.659524540	0.028169830	0.013127780	0.125127320
23.26666670	0.469669010	0.753204270	0.640546880	0.027981520	0.012379830	0.143822820
23.36666670	0.464151010	0.741870900	0.629119480	0.027923070	0.010084400	0.121594320
23.46666670	0.463102320	0.741120110	0.618406290	0.027903590	0.012070330	0.131015670
23.56666670	0.459960750	0.742067540	0.642077340	0.027410070	0.011941380	0.126893830
23.66666670	0.457750850	0.748091740	0.632792570	0.027871120	0.011992960	0.120563860
23.76666670	0.456351100	0.747287320	0.648301190	0.026663290	0.012302450	0.123066400
23.86666670	0.456283590	0.744945570	0.649933680	0.026832120	0.011735050	0.136756800
23.96666670	0.450941120	0.736418730	0.615141310	0.027202270	0.011786630	0.127924290
24.06666670	0.451760270	0.735882450	0.628099170	0.027689300	0.011554510	0.122035940
24.16666670	0.451746770	0.738456590	0.629833690	0.025176220	0.012740910	0.111731340
24.26666670	0.448366650	0.734702630	0.622997650	0.025786630	0.012947240	0.114086680
24.36666670	0.448146110	0.727784630	0.625548410	0.025228170	0.012947240	0.118502930
24.46666670	0.444329420	0.731431330	0.642281400	0.024948940	0.012276660	0.115411550
24.56666670	0.445864200	0.732128490	0.637588000	0.024858030	0.011760840	0.117766890
24.66666670	0.447804050	0.727444990	0.617181920	0.024721660	0.010239150	0.118650140
24.76666670	0.443321240	0.731592210	0.603713910	0.025085310	0.011631880	0.117619680
24.86666670	0.437078610	0.726247300	0.609121520	0.024578800	0.011709250	0.131604500
24.96666670	0.440382210	0.715468080	0.633302720	0.022767040	0.011373970	0.106873450
25.06666670	0.441642440	0.725979160	0.621059080	0.024260600	0.011296590	0.120858270
25.16666670	0.436083930	0.724709960	0.632384450	0.023838510	0.011554510	0.131457290
25.26666670	0.437587200	0.720938130	0.615753490	0.023091730	0.010909720	0.113056220
25.36666670	0.434378120	0.711928640	0.615345370	0.023935920	0.012121920	0.123066400
25.46666670	0.429967320	0.718971770	0.610754000	0.024871020	0.012044540	0.124538490
25.56666670	0.431502100	0.713358720	0.626058570	0.021929350	0.010780770	0.125863370
25.66666670	0.423310620	0.718060100	0.617181920	0.022117670	0.010883930	0.119975020
25.76666670	0.429976330	0.705850810	0.623507810	0.021598170	0.011709250	0.128660330
25.86666670	0.425615040	0.713841370	0.594429140	0.023370960	0.012457200	0.117472470
25.96666670	0.422041390	0.711034840	0.613100700	0.021695580	0.011090260	0.112025760
26.06666670	0.425885090	0.710873960	0.595755540	0.022052730	0.011012890	0.117472470
26.16666670	0.423387130	0.701810840	0.606366700	0.021559210	0.011864000	0.111142500
26.26666670	0.422018890	0.702364990	0.600959090	0.021500770	0.011038680	0.120416650
26.36666670	0.422275430	0.699790850	0.600244870	0.022020260	0.010909720	0.110995300
26.46666670	0.416770940	0.695625750	0.603203750	0.021929350	0.011193430	0.104076490
26.56666670	0.422707510	0.697717240	0.568717480	0.020533200	0.010290730	0.115117140
26.66666670	0.419993520	0.694285050	0.594225080	0.021416350	0.010110190	0.108345540
26.76666670	0.417216520	0.686026350	0.581267220	0.020370860	0.010187570	0.109228790
26.86666670	0.413894910	0.686205110	0.582593610	0.021494270	0.011373970	0.116294810
26.96666670	0.415083130	0.694034790	0.592694620	0.021507260	0.012947240	0.116294810
27.06666670	0.410955880	0.683327080	0.590654010	0.020240980	0.010368110	0.122330360
27.16666670	0.410208750	0.687510060	0.591776350	0.019422770	0.011812420	0.105548580
27.26666670	0.413858910	0.681003200	0.568717480	0.020403320	0.011193430	0.113350630
27.36666670	0.409151060	0.686526880	0.573819000	0.020721520	0.011606090	0.116736430
27.46666670	0.409529120	0.681307090	0.596163660	0.019955260	0.009284870	0.111436920
27.56666670	0.406194020	0.679626750	0.603917970	0.020409820	0.010007030	0.113350630
27.66666670	0.410123230	0.689154650	0.585960620	0.020448780	0.010548650	0.111731340
27.76666670	0.402705890	0.683470080	0.579940820	0.018929250	0.010135980	0.118208520
27.86666670	0.404029130	0.671779200	0.602693600	0.019046130	0.010961310	0.117325270
27.96666670	0.403106460	0.678607820	0.585042340	0.020124090	0.010342320	0.109376000
28.06666670	0.405298360	0.668686650	0.578002240	0.019740960	0.011373970	0.106873450
28.16666670	0.410604820	0.666666670	0.563513930	0.018546110	0.011038680	0.109817630
28.26666670	0.400689520	0.669294440	0.584430160	0.019247440	0.010626020	0.119680600
28.36666670	0.399213260	0.671457430	0.564126110	0.019266920	0.010135980	0.113056220
28.46666670	0.406419060	0.663109350	0.571268240	0.019624080	0.011477130	0.099513020
28.56666670	0.402732890	0.665737120	0.577900210	0.019591610	0.011373970	0.107167870
28.66666670	0.396818820	0.658944240	0.576777880	0.019065610	0.009826490	0.103487660
28.76666670	0.397597470	0.669777090	0.569227630	0.018701960	0.008640090	0.114086680
28.86666670	0.398380610	0.653206060	0.571166210	0.019039640	0.010651810	0.097599310
28.96666670	0.396292230	0.679090470	0.562085500	0.018598060	0.009181710	0.099660230
29.06666670	0.396022180	0.650149260	0.557698190	0.018981200	0.009826490	0.094213510
29.16666670	0.395585600	0.647593000	0.575247420	0.018870800	0.010548650	0.109228790
29.26666670	0.391557370	0.660982110	0.574941330	0.017870770	0.009697530	0.099218610
29.36666670	0.393713260	0.648969450	0.565044380	0.017682450	0.010651810	0.097746520
29.46666670	0.391642890	0.656387980	0.555453530	0.017013590	0.009336450	0.101426740
29.56666670	0.391728400	0.649863250	0.540455060	0.017604520	0.009516990	0.099807440
29.66666670	0.387200580	0.662072540	0.552698700	0.018916260	0.010368110	0.101279530
29.76666670	0.389473490	0.647146100	0.562799710	0.017968170	0.009026960	0.098629770
29.86666670	0.386831520	0.644500460	0.572696660	0.017747390	0.009929650	0.098188150
29.96666670	0.387119570	0.641157650	0.545250480	0.018266880	0.010935520	0.098482560
30.06666670	0.385908850	0.638422620	0.560248950	0.018520140	0.008820630	0.104518120
30.16666670	0.387286100	0.648111400	0.555555560	0.018156490	0.010316520	0.093183050
30.26666670	0.386291420	0.638172360	0.546780940	0.017494130	0.009749110	0.110995300
