# Supplementary material for: Transmembrane domain switching controls PINK1 import and fate in mitochondria
Source: EMBO J. 2026 May 26;45(13):4447–68. doi: 10.1038/s44318-026-00789-x (PMC13324151; doi:10.1038/s44318-026-00789-x)
Supplement: Supplementary file 7 — Source data Fig. 8 [file 44318_2026_789_MOESM7_ESM.zip › Fig8/8a_data.txt]

% change in PINK1 cleavage with MB20+MG132 relative to MG132 alone
control siRNA	PARL siRNA
34.60256	-43.1689
15.22077	-2.67992
48.13457	-40.7751
85.24761	-53.9261
