# Supplementary material for: Transmembrane domain switching controls PINK1 import and fate in mitochondria
Source: EMBO J. 2026 May 26;45(13):4447–68. doi: 10.1038/s44318-026-00789-x (PMC13324151; doi:10.1038/s44318-026-00789-x)
Supplement: Supplementary file 7 — Source data Fig. 8 [file 44318_2026_789_MOESM7_ESM.zip › Fig8/8d.txt]

Time (min)	WT	WT	WT	WT	WT	WT	WT	WT	WT	WT	ALALAL	ALALAL	ALALAL	ALALAL	ALALAL	ALALAL	ALALAL	ALALAL	ALALAL	ALALAL
0.00000000	0.003466450	0.001662550	0.002214650	0.053231060	0.027070930	0.034915300	0.003630270	0.001073350	0.014014840	0.008521800	0.003541840	0.002472420	0.003690070	0.062909130	0.039626560	0.056607280	0.005463270	0.007874590	0.014112520	0.006813090
0.10000000	0.005745760	0.001662550	0.002238040	0.052921120	0.028308450	0.031035820	0.004188770	0.004651160	0.013190440	0.002622090	0.002787020	0.002857020	0.002803310	0.055329720	0.045017280	0.048384990	0.003756000	0.005249730	0.033265220	0.004408470
0.20000000	0.003941310	0.001752420	0.001949520	0.052146290	0.027689690	0.030777190	0.005026530	0.004651160	0.018961250	0.003277610	0.004470850	0.001703220	0.003089360	0.053813830	0.042369210	0.051231170	0.007512000	0.010499450	0.020160740	0.005210010
0.30000000	0.003893820	0.002606160	0.002386210	0.052533710	0.024982600	0.031294450	0.005585030	0.008944540	0.012366030	0.003933140	0.003019280	0.001648280	0.003232390	0.049076700	0.042842080	0.046961900	0.004097450	0.004374770	0.013104480	0.008816940
0.40000000	0.003608910	0.002561220	0.002510980	0.045637690	0.026065430	0.039182720	0.003071770	0.002504470	0.020610060	0.006227470	0.003193470	0.003021850	0.004004730	0.050876810	0.041612610	0.055816670	0.005804730	0.003062340	0.021168780	0.003206160
0.50000000	0.004416160	0.002426420	0.002316020	0.046412520	0.024905250	0.030259920	0.005026530	0.002146690	0.018961250	0.005899710	0.003890220	0.002472420	0.003289600	0.041497290	0.043504100	0.051705530	0.005121820	0.004374770	0.014112520	0.003606930
0.60000000	0.002944110	0.001482810	0.002300430	0.049124440	0.027457650	0.027544290	0.003071770	0.002504470	0.013190440	0.004588660	0.002554770	0.002802080	0.003260990	0.051634750	0.042274630	0.057556000	0.008536360	0.003062340	0.009072330	0.005210010
0.70000000	0.003608910	0.002246690	0.002323820	0.048194640	0.023203650	0.027285660	0.003071770	0.002862250	0.019785660	0.004916420	0.002148330	0.001318620	0.003146570	0.043107910	0.040288580	0.050914930	0.003414550	0.004812250	0.018144670	0.009618480
0.80000000	0.002991600	0.001572680	0.001528420	0.040213850	0.028772530	0.031423770	0.003071770	0.003577820	0.019785660	0.005899710	0.002728960	0.001648280	0.002545860	0.047750300	0.043220370	0.047120020	0.006829090	0.005249730	0.022176810	0.002805390
0.90000000	0.003893820	0.002920690	0.002316020	0.049124440	0.023126310	0.026897710	0.003630270	0.003935600	0.014014840	0.002949850	0.003425720	0.002582300	0.003375410	0.042444710	0.045490150	0.046013180	0.005804730	0.005249730	0.008064300	0.005210010
1.00000000	0.002801650	0.001168280	0.001715570	0.041143650	0.027921730	0.029871980	0.000837750	0.005724510	0.009892830	0.004588660	0.002148330	0.001922990	0.003518440	0.040834090	0.036600180	0.052496130	0.003073090	0.001749910	0.011088410	0.006412320
1.10000000	0.002516740	0.001033480	0.001910530	0.042228420	0.021734090	0.034010090	0.004188770	0.001431130	0.014014840	0.005244180	0.004238600	0.001648280	0.002746100	0.036854900	0.038491670	0.051389290	0.004097450	0.003499820	0.014112520	0.005610780
1.20000000	0.002279310	0.001572680	0.002050890	0.040988690	0.024441180	0.029871980	0.003909520	0.003935600	0.010717230	0.004916420	0.002148330	0.001538390	0.002889130	0.039981400	0.037356780	0.050914930	0.007853460	0.005249730	0.018144670	0.004007700
1.30000000	0.003751370	0.001842280	0.001902730	0.040368820	0.023899760	0.031294450	0.007819040	0.002504470	0.014839240	0.008194030	0.003309590	0.001922990	0.003232390	0.038086550	0.040856020	0.053286740	0.005121820	0.003062340	0.016128590	0.005210010
1.40000000	0.002801650	0.001617610	0.002074280	0.040136370	0.021037980	0.031553080	0.002792520	0.004293380	0.009892830	0.007210750	0.002380580	0.001758170	0.003146570	0.031170340	0.037356780	0.055500430	0.003414550	0.003937290	0.007056260	0.003206160
1.50000000	0.002279310	0.000629070	0.002097680	0.039051600	0.026993580	0.024699340	0.013124830	0.005008940	0.009892830	0.002622090	0.001277390	0.002252650	0.002488650	0.041592030	0.035465300	0.045855060	0.006146180	0.005249730	0.016128590	0.003606930
1.60000000	0.002041880	0.001707480	0.001731170	0.037734390	0.022816920	0.028966770	0.002513260	0.005366730	0.014839240	0.003605380	0.003193470	0.001538390	0.003518440	0.032117760	0.037640500	0.047910630	0.003414550	0.004812250	0.020160740	0.002805390
1.70000000	0.001567030	0.000763870	0.002004100	0.036494650	0.025524020	0.025733870	0.002234010	0.001431130	0.011541630	0.003277610	0.002554770	0.001263680	0.002774710	0.035339010	0.031209460	0.054235460	0.003414550	0.002624860	0.021168780	0.007213860
1.80000000	0.002374280	0.001842280	0.001879330	0.037889350	0.022352850	0.025345920	0.002513260	0.005724510	0.012366030	0.003933140	0.001393510	0.000934030	0.003060760	0.034107360	0.038586240	0.040478950	0.003414550	0.003062340	0.009072330	0.008015400
1.90000000	0.001994400	0.001392950	0.002074280	0.036262200	0.025369320	0.024440710	0.004747280	0.005008940	0.009892830	0.002949850	0.002148330	0.001483450	0.002030970	0.032780960	0.027899370	0.048068750	0.005121820	0.006124680	0.020160740	0.006813090
2.00000000	0.003039080	0.001482810	0.001559610	0.031535720	0.021888780	0.023147550	0.003909520	0.002504470	0.005770820	0.004916420	0.001974140	0.001483450	0.002460050	0.032307250	0.032911790	0.044273850	0.007512000	0.002624860	0.017136630	0.004007700
2.10000000	0.001946910	0.001392950	0.001676580	0.031768170	0.020883290	0.022888920	0.004468030	0.001788910	0.006595220	0.003277610	0.002845090	0.001373570	0.002688890	0.031738790	0.032344350	0.035577200	0.007512000	0.003062340	0.010080370	0.002805390
2.20000000	0.002849140	0.001303080	0.001660990	0.031148300	0.021734090	0.025863180	0.007539790	0.001431130	0.006595220	0.002949850	0.004006350	0.001318620	0.002631680	0.029180740	0.034046680	0.036525920	0.006146180	0.003499820	0.014112520	0.004809240
2.30000000	0.002136850	0.001078410	0.001809150	0.027429100	0.022275500	0.021078490	0.003351020	0.002146690	0.008244020	0.005244180	0.002148330	0.001318620	0.002774710	0.031644050	0.032911790	0.040953310	0.002048730	0.001312430	0.016128590	0.005210010
2.40000000	0.001756970	0.000988540	0.001614200	0.027351620	0.021115320	0.028966770	0.003351020	0.001431130	0.010717230	0.003933140	0.000929010	0.000439540	0.002717500	0.027001660	0.032344350	0.037158410	0.005121820	0.005249730	0.026208960	0.006011550
2.89166667	0.004796050	0.005392050	0.002893080	0.045637690	0.157011370	0.036079140	0.008098300	0.005008940	0.007419620	0.012127170	0.005283730	0.043349760	0.005921280	0.039697180	0.066674760	0.077321110	0.031072370	0.015749180	0.019152700	0.020038490
2.99166667	0.005840730	0.006290720	0.003860040	0.047032390	0.245726660	0.042415620	0.008656800	0.008228980	0.008244020	0.007210750	0.006444990	0.073458330	0.009010640	0.037991810	0.072254630	0.078586080	0.030730910	0.010061980	0.035281290	0.028855430
3.09166667	0.009734560	0.011907440	0.004101780	0.047729740	0.368783360	0.043062200	0.008098300	0.013237920	0.025556470	0.009832840	0.008709450	0.111918190	0.009668560	0.039128720	0.088710530	0.070838160	0.043706180	0.023186290	0.059474180	0.050897770
3.19166667	0.012488720	0.018108290	0.004632050	0.051061520	0.436692710	0.043191520	0.013124830	0.023255810	0.037098100	0.019010160	0.010102960	0.149169310	0.014331210	0.039318210	0.080766300	0.081748500	0.068632370	0.028873500	0.051409880	0.044886220
3.29166667	0.012631180	0.024983150	0.005068740	0.046954900	0.506613040	0.041769040	0.011449320	0.018604650	0.024732070	0.017699120	0.010799720	0.184662270	0.019051070	0.054192800	0.092493490	0.083645950	0.086388010	0.034560700	0.078626880	0.064123180
3.39166667	0.016762430	0.033880030	0.006565970	0.044397950	0.561296310	0.049398680	0.012566320	0.022182470	0.018136850	0.025237630	0.012541610	0.230264670	0.020052250	0.040928830	0.093344660	0.089022060	0.084339280	0.056434560	0.071570620	0.084963210
3.49166667	0.020228880	0.040125810	0.006932480	0.041143650	0.602598810	0.044872620	0.022340130	0.021824690	0.030502890	0.024582100	0.015677010	0.266362000	0.023570690	0.052582180	0.103842390	0.086650250	0.109606920	0.056434560	0.072578660	0.083360130
3.59166667	0.023600360	0.042731970	0.007782470	0.050131720	0.650166290	0.057674900	0.020664620	0.036493740	0.036273700	0.020648970	0.019567230	0.328337310	0.028977080	0.061772220	0.097127620	0.087282730	0.155361830	0.066934010	0.100803690	0.100192460
3.69166667	0.031910350	0.046281730	0.009162720	0.046180070	0.695026680	0.051338420	0.031555430	0.041502680	0.048639740	0.033759420	0.018986600	0.372676040	0.032781570	0.057319310	0.104220680	0.101355490	0.165946920	0.082245720	0.073586700	0.122635570
3.79166667	0.031245550	0.051808580	0.009209510	0.041686040	0.741975400	0.054571320	0.035744210	0.049373880	0.046166530	0.034414950	0.023747770	0.441684010	0.037987720	0.057319310	0.105071850	0.106889720	0.167995650	0.098869850	0.091731360	0.125841730
3.89166667	0.035614230	0.062727480	0.010925080	0.049744300	0.791940600	0.048364150	0.027087410	0.042218250	0.037098100	0.031792850	0.019915610	0.493604820	0.043708760	0.061866960	0.106395890	0.110842740	0.178922190	0.103244620	0.110884060	0.141471760
3.99166667	0.037513650	0.073197030	0.011970020	0.044707890	0.793487510	0.053278160	0.034068700	0.054382830	0.050288540	0.044247790	0.030599200	0.558492100	0.044881580	0.062814390	0.115947870	0.105782870	0.249261840	0.129930730	0.148181430	0.132654820
4.09166667	0.048292890	0.075488650	0.013397070	0.053540990	0.836800990	0.049010730	0.049706790	0.056529520	0.047815330	0.043264500	0.030366950	0.630851580	0.052748010	0.067456780	0.116704470	0.116218850	0.236286560	0.154429460	0.149189470	0.173132580
4.19166667	0.050239800	0.080925630	0.015214020	0.046335040	0.844380850	0.053407470	0.053895560	0.086583180	0.056883760	0.057686000	0.036231310	0.712990850	0.054607350	0.075509900	0.124932410	0.126812950	0.286480380	0.172366020	0.160277870	0.179144120
4.29166667	0.055795620	0.093686810	0.016960780	0.051526420	0.834248590	0.058062850	0.049148280	0.070840790	0.059356970	0.056702720	0.037218390	0.755846120	0.064790800	0.085363140	0.132403770	0.136300200	0.320967300	0.152679550	0.145157320	0.205995700
4.39166667	0.065910060	0.099977530	0.016726840	0.052301260	0.886456800	0.057674900	0.060318350	0.090518780	0.056883760	0.073090790	0.037799020	0.843369770	0.067336670	0.086121080	0.130228570	0.133454030	0.376282940	0.237550130	0.171366280	0.252885780
4.49166667	0.071275940	0.113727250	0.018153890	0.058189990	0.862092970	0.057157640	0.050265290	0.098032200	0.075845010	0.069157650	0.044011760	0.881884580	0.078406880	0.086310570	0.151224020	0.140411350	0.395062940	0.248049580	0.187494870	0.226835740
4.59166667	0.077544040	0.117546620	0.021608430	0.058887340	0.896975790	0.064916590	0.056129570	0.107334530	0.054410550	0.081612590	0.042560180	0.977484800	0.082211380	0.095784830	0.149805410	0.154325990	0.428184030	0.264236240	0.152213580	0.261301940
4.69166667	0.083147350	0.137721860	0.023136850	0.061521770	0.924588140	0.061942330	0.066741130	0.114132380	0.092333060	0.080629300	0.046914910	1.060118550	0.096456770	0.103648470	0.151791460	0.151954170	0.491011670	0.280860370	0.208663650	0.284145820
4.79166667	0.095446130	0.144327120	0.025008380	0.067487990	0.904710340	0.071899650	0.083216980	0.112343470	0.097279470	0.090789900	0.053650220	1.125884910	0.101005000	0.098911340	0.160681430	0.150689200	0.513889130	0.293109730	0.174390390	0.278535050
4.89166667	0.101619260	0.156728820	0.026396440	0.067642960	0.934101630	0.071511700	0.089639770	0.125223610	0.103874690	0.106194690	0.057366250	1.222309270	0.105496020	0.108669840	0.171368310	0.170138070	0.525498580	0.375792930	0.221768130	0.342257450
4.99166667	0.101524290	0.160323520	0.028377150	0.070432360	0.933250830	0.067890860	0.085171740	0.140966010	0.100577080	0.103244840	0.055566300	1.266922710	0.111903590	0.121175870	0.172219480	0.173458610	0.596179680	0.348231860	0.232856530	0.329833590
5.09166667	0.115722490	0.183419460	0.032003240	0.080117770	0.959548300	0.063235480	0.094945550	0.147406080	0.081615830	0.105211410	0.062591920	1.353622220	0.118969070	0.116249250	0.190756000	0.186108280	0.667202230	0.378417790	0.226808310	0.361093640
5.19166667	0.127973790	0.195102220	0.033765610	0.081667440	0.928223370	0.082374240	0.099134320	0.131663690	0.112943120	0.097345130	0.065901510	1.458287980	0.131326520	0.132071270	0.189810260	0.185317680	0.700664780	0.416040830	0.272169980	0.360692870
5.29166667	0.131487720	0.204493370	0.035535770	0.083604530	0.948797280	0.071899650	0.116168670	0.186046510	0.093981860	0.132087840	0.076933480	1.529823320	0.143369320	0.124491860	0.206360730	0.224373540	0.697250230	0.454976300	0.218744020	0.410388330
5.39166667	0.140130110	0.211458100	0.040043050	0.083914460	0.994276430	0.079141340	0.113096900	0.162075130	0.101401480	0.133726650	0.078094740	1.634269310	0.152151120	0.138040060	0.208535940	0.204766550	0.727981140	0.504411230	0.218744020	0.436839140
5.49166667	0.153948430	0.230644800	0.042733380	0.087711140	0.981359730	0.077848180	0.132923760	0.205724510	0.130255560	0.149131430	0.076701230	1.727122400	0.166167670	0.154051570	0.219317390	0.228642800	0.762126600	0.511848340	0.260073530	0.432029900
5.59166667	0.164300300	0.236531120	0.044487940	0.095459480	0.973625180	0.096598990	0.131806760	0.196779960	0.145094810	0.143559490	0.081868840	1.784592420	0.182415430	0.152725170	0.226032150	0.234493270	0.866953150	0.550783810	0.295354830	0.470103040
5.69166667	0.173227600	0.247719610	0.047022310	0.096079340	0.969139140	0.079012030	0.154705390	0.208586760	0.138499590	0.177974430	0.090868600	1.922828140	0.194715670	0.173000100	0.233408930	0.239078780	0.925341880	0.510098430	0.303419120	0.427621430
5.79166667	0.182059930	0.266367110	0.050461260	0.098558810	0.969293840	0.094141990	0.150516620	0.231842580	0.129431160	0.184529660	0.100971570	1.961123170	0.194515430	0.170442050	0.252702050	0.261690070	0.930122250	0.595406490	0.321563790	0.497756150
5.89166667	0.187188380	0.271175020	0.053549290	0.095536960	1.000000000	0.101900940	0.164199940	0.228980320	0.161582850	0.195018030	0.100274810	2.082931040	0.221146890	0.188348420	0.257336180	0.268805510	1.068411350	0.576157490	0.313499490	0.518996960
5.99166667	0.201339090	0.298449790	0.057580890	0.113358130	0.965813290	0.096986940	0.201898910	0.218604650	0.184666120	0.182890860	0.104629530	2.149741310	0.225695110	0.199717530	0.261781170	0.269912350	1.103239720	0.664527890	0.368941520	0.558673170
6.09166667	0.207464740	0.309952820	0.061651470	0.118549510	0.963183540	0.110306480	0.189611840	0.258318430	0.132728770	0.170763680	0.105035980	2.225232520	0.246691340	0.192611830	0.274832400	0.277502160	1.123385540	0.642216550	0.307451270	0.543844690
6.19166667	0.227931050	0.317591550	0.064879870	0.125135600	0.973006420	0.102418210	0.201898910	0.227549190	0.178070900	0.225499840	0.111539030	2.338908880	0.254443350	0.205023120	0.284668110	0.289519340	1.047241170	0.734086770	0.377005820	0.578310890
6.29166667	0.236763380	0.343967650	0.069823840	0.123895860	0.956299790	0.105780420	0.216699250	0.255813950	0.173124480	0.219272370	0.117635650	2.381928980	0.265198910	0.197917420	0.298948800	0.299006600	1.246309180	0.720087500	0.373981710	0.658464870
6.39166667	0.253050950	0.353763200	0.070907770	0.126452810	0.953515350	0.119875860	0.225076790	0.296243290	0.186314920	0.239265810	0.129132120	2.444453720	0.282161800	0.217055440	0.312283750	0.317032380	1.261333180	0.738024060	0.421359440	0.593940920
6.49166667	0.257087230	0.371916420	0.076584760	0.137300480	0.957073250	0.118453380	0.221725770	0.301967800	0.191261340	0.239265810	0.127912800	2.593073610	0.293804120	0.225866510	0.323443500	0.342806080	1.333380100	0.780021870	0.377005820	0.672091040
6.59166667	0.267581560	0.380543700	0.079025550	0.151170000	0.992110760	0.122720810	0.230382570	0.302325580	0.167353670	0.274664040	0.134009410	2.695431770	0.309765830	0.249457430	0.338197060	0.335532520	1.305039370	0.840393730	0.431439810	0.688121830
6.69166667	0.288617690	0.400089870	0.082082390	0.141794510	0.967901620	0.136428290	0.227310810	0.302325580	0.238252270	0.284824650	0.140454410	2.695871310	0.316802710	0.254289310	0.361367720	0.362887430	1.427963010	0.828144370	0.390110300	0.745031150
6.79166667	0.299681850	0.409256350	0.087837360	0.149077950	0.970454020	0.130609080	0.256352970	0.299821110	0.210222590	0.285807930	0.144112380	2.794108780	0.334709570	0.254668280	0.367987910	0.375220860	1.502741560	0.846080930	0.383054040	0.756252710
6.89166667	0.305380120	0.429431590	0.092609780	0.166666670	0.969371180	0.145868360	0.246020660	0.332021470	0.261335530	0.288430020	0.144925260	2.880808300	0.350957330	0.264332030	0.386713580	0.413960480	1.453572100	0.873204520	0.434463920	0.725393430
6.99166667	0.312597940	0.443765450	0.096540000	0.165426930	0.989094280	0.132290180	0.260262500	0.354203940	0.230008240	0.286463450	0.156479800	2.963442050	0.377045290	0.272385160	0.388226770	0.426610150	1.595617210	0.899890630	0.423375520	0.779096590
7.09166667	0.338952470	0.472837560	0.099861970	0.173407720	0.951659060	0.136816240	0.299636970	0.322719140	0.214344600	0.293346440	0.162982850	3.028384270	0.383338430	0.286786040	0.401183420	0.439734190	1.620884840	0.916077290	0.465713070	0.770279650
7.19166667	0.343796000	0.465333630	0.105476580	0.171083220	0.975790860	0.148713310	0.288187660	0.338461540	0.248969500	0.339233040	0.176801850	3.089535450	0.399471770	0.282333140	0.431541720	0.418545990	1.715126310	0.959387530	0.504018470	0.813162030
7.29166667	0.362172940	0.474994380	0.111481090	0.188749420	0.898986770	0.157118840	0.297123710	0.379964220	0.239076670	0.326778110	0.178950180	3.188981650	0.413574140	0.313408730	0.442323170	0.461238630	1.735272120	0.954575280	0.460672880	0.813162030
7.39166667	0.367253910	0.496113230	0.112479240	0.187587170	0.929692940	0.147420150	0.309969280	0.371735240	0.262984340	0.334644380	0.179763060	3.245517650	0.435657360	0.316535240	0.450645690	0.483059310	1.729808850	0.960262490	0.465713070	0.843620540
7.49166667	0.385488390	0.510222420	0.117758530	0.199519600	0.925129550	0.161774210	0.301870990	0.400357780	0.240725470	0.336283190	0.193523990	3.319470460	0.450303230	0.304976630	0.463413190	0.487486690	1.882780500	1.007510030	0.526195290	0.876082890
7.59166667	0.391851460	0.521141320	0.123263960	0.199442120	0.923969370	0.170309070	0.294889700	0.390697670	0.240725470	0.351360210	0.188298320	3.391445340	0.465206550	0.308861080	0.488569910	0.485589240	1.938096140	1.031133800	0.529219400	0.867265960
7.69166667	0.398357000	0.546483940	0.128894160	0.198124900	0.919328640	0.179231860	0.337335940	0.410017890	0.261335530	0.401835460	0.205020470	3.483639120	0.482455490	0.344200100	0.473627200	0.508674890	1.913852860	1.032446230	0.505026510	0.852437470
7.79166667	0.421292560	0.561941140	0.130906060	0.217573220	0.901693870	0.177680070	0.335939680	0.451520570	0.244847490	0.392330380	0.202814080	3.557427110	0.512891430	0.341831530	0.500202530	0.544884570	2.015264870	1.099380240	0.465713070	0.895319850
7.89166667	0.442233720	0.566749050	0.136567450	0.238183790	0.923737330	0.195008410	0.336777440	0.476207510	0.277823580	0.409046210	0.203626960	3.573635190	0.526593330	0.359358920	0.516658430	0.533816110	2.040532510	1.072256650	0.427407660	0.981886130
7.99166667	0.436725390	0.584228260	0.142657740	0.235626840	0.909428420	0.168757270	0.352415530	0.466547410	0.308326460	0.392985910	0.211755780	3.646379270	0.545186720	0.374423010	0.532263160	0.537927260	2.094482330	1.084068540	0.511074730	0.933392980
8.09166667	0.446459950	0.603190290	0.145644390	0.249961260	0.917240310	0.185956290	0.364702600	0.472987480	0.306677660	0.401179940	0.209026820	3.713299420	0.555169940	0.384655210	0.554771800	0.576034390	2.167895060	1.102880060	0.534259580	0.972668430
8.19166667	0.462557580	0.613075710	0.152686040	0.246319540	0.875241700	0.196818830	0.364423350	0.468336310	0.315746080	0.428711900	0.223020000	3.741320180	0.572390270	0.394224220	0.550043090	0.601175610	2.246088160	1.126941310	0.499986330	0.930587590
8.29166667	0.456764330	0.638553130	0.158472200	0.251046030	0.889241240	0.210397000	0.380619940	0.484078710	0.292662820	0.479514910	0.229871440	3.828788890	0.597677280	0.412035840	0.558176460	0.620466360	2.281257980	1.140065620	0.638087390	1.052020860
8.39166667	0.497744430	0.619995510	0.162316650	0.250968540	0.891174880	0.187896030	0.388159730	0.499105550	0.341302560	0.436578170	0.240729220	3.871534270	0.621963100	0.422836510	0.579361070	0.650983690	2.343744170	1.214874230	0.619942720	1.038795450
8.49166667	0.498219290	0.642507300	0.169007380	0.266620180	0.903472810	0.203801890	0.408545100	0.517352420	0.328936520	0.448049820	0.250425740	3.880489930	0.638525520	0.417815150	0.600261950	0.669167590	2.416473990	1.219686470	0.576597130	1.068853190
8.59166667	0.513509660	0.647360140	0.174660980	0.269874480	0.891948330	0.213629900	0.424183190	0.550983900	0.372629840	0.505735820	0.239567960	3.957025050	0.650739950	0.434016140	0.611327120	0.665214570	2.395303810	1.227561060	0.605830200	1.101716320
8.69166667	0.522579420	0.673736240	0.179558160	0.268634740	0.897207830	0.232639340	0.444847810	0.548479430	0.358615000	0.525401510	0.257741680	4.003891130	0.665900710	0.421983820	0.619082200	0.697471230	2.445156180	1.279183380	0.559460500	1.086487070
8.79166667	0.532313980	0.686677150	0.187551170	0.283589030	0.886224770	0.228759860	0.435353250	0.540966010	0.383347070	0.516879710	0.251819250	4.020154160	0.694992210	0.457512320	0.637524150	0.717552580	2.516861640	1.262996720	0.680424940	1.178263360
8.89166667	0.529464840	0.681824310	0.191380020	0.287928100	0.873926830	0.245700250	0.428092710	0.566368520	0.342126960	0.496886270	0.269586530	4.110644710	0.725656990	0.470113100	0.648683900	0.700633650	2.578323460	1.335180460	0.630023090	1.117346340
8.99166667	0.560900330	0.706403060	0.193625860	0.306911510	0.886998220	0.240527610	0.464395420	0.589624330	0.335531740	0.532612260	0.280502380	4.188003970	0.731921530	0.470397320	0.639888510	0.730834740	2.710807830	1.314181550	0.703609790	1.100914780
9.09166667	0.555819360	0.716917550	0.200223020	0.307996280	0.852656820	0.253717830	0.469701200	0.565652950	0.371805440	0.537528680	0.279921750	4.250858370	0.748112080	0.501093950	0.644617210	0.748386160	2.662321280	1.278308420	0.671352610	1.153415630
9.19166667	0.585212970	0.747292740	0.208418790	0.329381680	0.863871920	0.258502520	0.481988270	0.576744190	0.380049460	0.534906590	0.276437970	4.198388140	0.770424150	0.481008500	0.678758470	0.765146970	2.667784560	1.323806050	0.613894500	1.167843350
9.29166667	0.591053710	0.736643450	0.220536970	0.316209510	0.860623400	0.279968960	0.526389280	0.567799640	0.403957130	0.554244510	0.279166930	4.316075310	0.778290580	0.514831630	0.690391090	0.782382150	2.751099470	1.405176810	0.673368680	1.261222720
9.39166667	0.585307940	0.755335880	0.221769070	0.327134670	0.838502590	0.256562780	0.504328400	0.564221820	0.431986810	0.557194360	0.303437260	4.343821350	0.820740710	0.523832190	0.712805150	0.789655710	2.772269650	1.400802040	0.774172370	1.236374990
9.49166667	0.611472530	0.751157040	0.225324980	0.323647920	0.868435300	0.278158540	0.495950850	0.633631480	0.425391590	0.572926910	0.307617800	4.291241220	0.827205490	0.515400090	0.737394420	0.823967940	2.876413300	1.346117390	0.671352610	1.177461820
9.59166667	0.610570300	0.753223990	0.237302810	0.349527350	0.849563000	0.282167330	0.512705950	0.583184260	0.427864800	0.596853490	0.304656590	4.330140630	0.862189670	0.517579170	0.753377450	0.836775730	2.902363840	1.355304410	0.696553530	1.171450270
9.69166667	0.638017000	0.766749050	0.238581690	0.355726020	0.829221130	0.274796330	0.518011730	0.611091230	0.443528440	0.582431990	0.310579010	4.419916930	0.884530340	0.539559470	0.784303190	0.855117750	2.975776580	1.326868390	0.760059860	1.209523410
9.79166667	0.642480650	0.791058190	0.242036230	0.361847200	0.833165750	0.301564720	0.525830770	0.640071560	0.445177250	0.621763360	0.319520710	4.451783670	0.893741210	0.546570430	0.755174360	0.866976820	2.975435120	1.308494350	0.718730340	1.278455820
9.89166667	0.639441570	0.802471350	0.245054080	0.388036570	0.819707630	0.288374500	0.515219210	0.636851520	0.464138500	0.605703050	0.317720760	4.465519330	0.917683770	0.540127920	0.802272270	0.881049580	2.932753300	1.441924900	0.773164340	1.323342050
9.99166667	0.658388340	0.798382390	0.259371320	0.370835270	0.806558900	0.295357560	0.530298800	0.669767440	0.453421270	0.628646350	0.318591710	4.536834900	0.929755170	0.551212820	0.805771510	0.882472670	3.067286400	1.402989430	0.771148260	1.336567450
10.09166670	0.680184240	0.811952370	0.263473100	0.389973660	0.834790010	0.300918140	0.569394020	0.667262970	0.440230830	0.637168140	0.332410700	4.538318350	0.948062510	0.577930250	0.798111010	0.908878860	3.060798770	1.432300400	0.793325080	1.362617490
10.19166670	0.700460610	0.831184000	0.268144140	0.390361070	0.824271020	0.315401530	0.540072610	0.624329160	0.456718880	0.664372340	0.337926690	4.523483830	0.968028950	0.591004730	0.847951570	0.928960210	3.072408220	1.464673710	0.803405450	1.313322800
10.29166670	0.694477420	0.826915300	0.278219230	0.408259720	0.808105810	0.299624980	0.593409660	0.716636850	0.494641380	0.641429040	0.348087710	4.551449640	1.001096570	0.588257200	0.821092520	0.964063040	3.232208960	1.496172070	0.838686740	1.325345900
10.39166670	0.707156090	0.850101100	0.285245290	0.398109410	0.811663700	0.319668950	0.571628040	0.662969590	0.551525140	0.634546050	0.366725940	4.605128620	1.025840080	0.610237500	0.845303500	0.967067340	3.262598420	1.466861100	0.773164340	1.355403640
10.49166670	0.712142080	0.841024490	0.286890680	0.401906090	0.787763940	0.335962760	0.584194360	0.706261180	0.508656220	0.677482790	0.349074780	4.607710920	1.020090430	0.605121390	0.831968550	0.987939300	3.222648230	1.477360550	0.784252740	1.466016110
10.59166670	0.701790210	0.854145140	0.296708440	0.419572290	0.790703070	0.345014870	0.577771570	0.685509840	0.530090680	0.722058340	0.354881080	4.575679360	1.070578630	0.637807610	0.878215290	1.015610450	3.242794050	1.442799850	0.854815330	1.408706030
10.69166670	0.741583170	0.865468430	0.308694060	0.428250430	0.792636710	0.337126600	0.601787210	0.687656530	0.490519370	0.651261880	0.353777890	4.643808250	1.082163740	0.639228750	0.874432330	1.011815550	3.443569340	1.519358370	0.811469740	1.350594400
10.79166670	0.740585970	0.872747700	0.306572990	0.441500080	0.773068300	0.361437990	0.619938560	0.746332740	0.529266280	0.658800390	0.369396840	4.687487660	1.105620010	0.625870040	0.885497500	1.063046720	3.395424240	1.567480860	0.827598330	1.430748370
10.89166670	0.733225700	0.870141540	0.316055430	0.437161010	0.802382240	0.365317470	0.640882440	0.731663690	0.561417970	0.721730580	0.382054570	4.662488750	1.122296850	0.659977390	0.880863370	1.084867400	3.411472610	1.504046660	0.837678700	1.383457530
10.99166670	0.776485110	0.888564370	0.317997150	0.433209360	0.799907190	0.345661450	0.593968170	0.684078710	0.469084910	0.699770570	0.385480290	4.653313330	1.138916480	0.658840480	0.910465070	1.029366970	3.435032970	1.514546120	0.864895700	1.449183780
11.09166670	0.764471250	0.889642780	0.329148370	0.461025880	0.782195070	0.367386530	0.623568840	0.732021470	0.525144270	0.747623730	0.387977000	4.738089850	1.147898510	0.652871690	0.940539640	1.049290200	3.583565710	1.533357640	0.878000180	1.423935280
11.19166670	0.759200340	0.887261290	0.335176280	0.470246400	0.770515890	0.384326910	0.663781070	0.756350630	0.548227540	0.689609960	0.392389790	4.730892360	1.160971090	0.655619230	0.952928850	1.087081090	3.479763520	1.580167700	0.893120730	1.458000720
11.29166670	0.783085620	0.909368680	0.339161080	0.478924530	0.753190500	0.364282940	0.660430050	0.761717350	0.633140970	0.727302520	0.394770370	4.743199520	1.175645570	0.689631850	0.924840330	1.132936150	3.528932980	1.550419250	0.900176990	1.511303110
11.39166670	0.777054940	0.910851490	0.346553650	0.465752360	0.764560290	0.366481310	0.684724940	0.727370300	0.527617480	0.699770570	0.398834780	4.715013930	1.198873000	0.709906780	0.942336550	1.153175630	3.616686810	1.623915420	0.803405450	1.403095250
11.49166670	0.790683320	0.909907890	0.355646190	0.496590730	0.746152060	0.395189450	0.627199110	0.785330950	0.568013190	0.725991480	0.410040940	4.746770790	1.219182700	0.698253430	0.999932190	1.168038990	3.571614800	1.555231500	0.855823370	1.442771460
11.59166670	0.806685980	0.925454950	0.356355810	0.504571520	0.743831700	0.393896290	0.658196030	0.791771020	0.547403130	0.758112090	0.410621570	4.725453040	1.256140630	0.713507000	1.005039190	1.197133230	3.642637350	1.574917970	0.866911770	1.552582400
11.69166670	0.798328510	0.928150980	0.373979430	0.515806600	0.768814290	0.416009310	0.704831050	0.792844360	0.583676830	0.808915110	0.406499100	4.744298370	1.241037080	0.717486190	0.993406570	1.197607590	3.666880630	1.592417060	0.885056440	1.528135440
11.79166670	0.807825630	0.913457650	0.368754730	0.510150320	0.766648620	0.436570540	0.715163360	0.752057250	0.616652930	0.773189120	0.405047520	4.841656760	1.264493350	0.718528360	1.012794270	1.208834180	3.663466080	1.615165880	0.908241290	1.547773160
11.89166670	0.822641150	0.932689280	0.380560990	0.512242370	0.746384100	0.387430490	0.691147720	0.789624330	0.654575430	0.768928220	0.418808450	4.752484820	1.268698320	0.733023990	1.008254710	1.220693240	3.753268630	1.664163320	0.963683320	1.524127740
11.99166670	0.838786270	0.924241740	0.383937550	0.524174800	0.713512260	0.431656540	0.704831050	0.822182470	0.574608410	0.807604060	0.436459610	4.796548830	1.301994780	0.758225540	1.019036160	1.232394190	3.721854810	1.685162230	0.899168960	1.550979320
12.09166670	0.843202430	0.951291840	0.397685540	0.523632420	0.734163510	0.448984870	0.659592290	0.776028620	0.653751030	0.802687640	0.427343710	4.799021250	1.330170920	0.761446790	1.007781840	1.234607880	3.730391180	1.664600800	0.930418100	1.589854000
12.19166670	0.843249920	0.933722760	0.402465750	0.533162870	0.727047720	0.469546100	0.712370850	0.801073350	0.593569660	0.822025570	0.434891900	4.854568280	1.355143270	0.772057960	1.043625430	1.250894330	3.781267910	1.711410860	0.945538660	1.485653840
12.29166670	0.846763850	0.949269830	0.405795520	0.549666820	0.730605620	0.447950340	0.725495670	0.842933810	0.699917560	0.847918720	0.444704550	4.796109290	1.363324360	0.774710760	1.070957350	1.270026960	3.880289730	1.689537000	0.965699390	1.552582400
12.39166670	0.858587780	0.950617840	0.413999080	0.529676120	0.744373110	0.453252300	0.728846690	0.801073350	0.612530920	0.822681090	0.443078790	4.781329720	1.393588670	0.778026750	1.057244100	1.295484420	3.838632280	1.575792930	0.929410060	1.608289410
12.49166670	0.872311130	0.958930580	0.426132860	0.552533710	0.733003330	0.467606360	0.712370850	0.822898030	0.606760100	0.824975420	0.434659650	4.807262650	1.396906870	0.765710210	1.054596030	1.280937300	3.748829720	1.784032080	0.988884240	1.539757770
12.59166670	0.854504010	0.950078630	0.431661690	0.566635670	0.728517290	0.453252300	0.746718790	0.767799640	0.657048640	0.874139630	0.442614280	4.762374500	1.411180880	0.784942970	1.059513880	1.301809260	3.780585000	1.637039740	0.968723500	1.451588400
12.69166670	0.855453730	0.936463720	0.435841450	0.573299240	0.700054140	0.455838610	0.741692260	0.794275490	0.685902720	0.844641100	0.447723830	4.863359100	1.428916110	0.799628080	1.089021010	1.333275310	3.920922830	1.679912500	0.962675280	1.563002420
12.79166670	0.870649130	0.962839810	0.443701900	0.589493260	0.718849100	0.492822970	0.813459930	0.830411450	0.684253920	0.834808260	0.462994400	4.844129170	1.429202160	0.795554150	1.131673940	1.310347790	3.964287560	1.659788550	0.992916390	1.639549460
12.89166670	0.883850140	0.959379910	0.451648120	0.585696580	0.703302650	0.493469550	0.729684450	0.858676210	0.648804620	0.803343170	0.454401070	4.850777240	1.472882320	0.803702010	1.126850660	1.405852800	3.996042830	1.684724750	0.915297550	1.491264620
12.99166670	0.898380740	0.967243320	0.454962300	0.593134980	0.675458270	0.487391700	0.755654850	0.880500890	0.681780710	0.882333660	0.456607470	4.789790890	1.457549920	0.819050330	1.127890970	1.391305680	3.943458830	1.685162230	1.063478980	1.586647840
13.09166670	0.878199340	0.965266230	0.462861730	0.595381990	0.699590070	0.522307000	0.747556550	0.875849730	0.625721350	0.902327110	0.462123450	4.814679910	1.483609270	0.818197640	1.095924920	1.374386750	4.040431930	1.661538460	0.922353810	1.564605500
13.19166670	0.882662990	0.966973710	0.471642350	0.598248880	0.695026680	0.512478990	0.779949730	0.895169950	0.676834300	0.874139630	0.461426700	4.802427700	1.519136940	0.836198750	1.130539050	1.401741660	3.977262830	1.731972290	0.998964610	1.530139290
13.29166670	0.900707540	0.977038870	0.473123980	0.596699210	0.681491220	0.512349670	0.804803130	0.888014310	0.691673540	0.866928880	0.473213490	4.757484610	1.501744970	0.818955580	1.139145290	1.420558040	3.915801010	1.713160770	1.059446830	1.569013970
13.39166670	0.909587350	0.959065380	0.480828470	0.620796530	0.701987780	0.523212210	0.779111980	0.859749550	0.658697440	0.898721730	0.469149080	4.789351350	1.537015200	0.856947390	1.165058600	1.454712160	4.013798470	1.695224210	1.023157500	1.511703880
13.49166670	0.896861200	0.969265330	0.487870120	0.619556800	0.696186870	0.518556830	0.832169780	0.882289800	0.688375930	0.874467390	0.485987350	4.824459700	1.560299840	0.846525700	1.170827620	1.458507060	4.072187200	1.697849070	1.027189650	1.627927130
13.59166670	0.894249490	0.973129630	0.494864980	0.619556800	0.681955290	0.539118070	0.759843620	0.835778180	0.713932400	0.910193380	0.469091010	4.805889090	1.573057760	0.836672460	1.167517530	1.462618200	3.943800280	1.672037910	0.990900320	1.581037060
13.69166670	0.906500780	0.963603680	0.495418640	0.618704480	0.680563080	0.518815470	0.766266410	0.858676210	0.656224240	0.906915770	0.475419880	4.821712570	1.565505990	0.848420550	1.176785790	1.475900350	4.033944290	1.704411230	0.979811910	1.671611050
13.79166670	0.915095680	0.975286450	0.509767070	0.630326980	0.691546140	0.538600800	0.838592570	0.839713770	0.705688380	0.922648310	0.489355000	4.779022130	1.578435540	0.877601290	1.198443270	1.486652570	3.941068650	1.725847610	1.049366460	1.675618750
13.89166670	0.921743670	0.959424850	0.519350890	0.646598480	0.668419830	0.545325230	0.819882710	0.866905190	0.723000820	0.876433960	0.471645790	4.795504920	1.588475970	0.864147830	1.214710010	1.520806690	4.181452660	1.591542110	1.060454870	1.548574700
13.99166670	0.910014720	0.988946300	0.525971440	0.647838210	0.666408850	0.571964310	0.786931020	0.887656530	0.717230010	0.865617830	0.477568210	4.784736160	1.625348090	0.886980820	1.162032230	1.506733930	4.084479570	1.676850160	1.047350390	1.579834750
14.09166670	0.941735130	0.951965850	0.520598580	0.657911050	0.648310000	0.574938570	0.882155820	0.858318430	0.727122840	0.948541460	0.482851950	4.709684490	1.626206250	0.859979160	1.214804590	1.555751400	4.091650110	1.658913600	1.095736160	1.602277860
14.19166670	0.933092740	0.976185130	0.534003450	0.649155430	0.669425320	0.578688740	0.852275900	0.917710200	0.761747730	0.913798750	0.501664360	4.743474230	1.653295380	0.909434830	1.207144090	1.530768300	4.069455570	1.682974850	1.055414680	1.688042610
14.29166670	0.928486630	0.943653110	0.531297520	0.677126920	0.649934260	0.582697530	0.850879640	0.861180680	0.779884580	0.911832190	0.514496280	4.750287120	1.661762520	0.905550380	1.203928570	1.600025250	4.111795930	1.661100980	1.044326280	1.603079400
14.39166670	0.934754740	0.971961360	0.544741380	0.699907020	0.640730140	0.581404370	0.825747000	0.848658320	0.713108000	0.917076370	0.500096660	4.730178110	1.679125890	0.896360340	1.263321110	1.543892340	4.113844660	1.703536270	1.076583460	1.638747920
14.49166670	0.932190510	0.967557850	0.547899590	0.675964670	0.672209760	0.569507310	0.823233730	0.865474060	0.776586970	0.848902000	0.519605830	4.707047250	1.666110520	0.897970960	1.231355060	1.612358680	4.129551570	1.693474300	1.036261980	1.574223970
14.59166670	0.931810630	0.969040670	0.564298920	0.676584530	0.638332430	0.590197850	0.820999720	0.933810380	0.708985990	0.915109800	0.519083260	4.702816660	1.699578610	0.909813800	1.251404770	1.578204570	4.021310470	1.604228950	0.994932470	1.626724820
14.69166670	0.940500500	0.968007190	0.563253980	0.705253370	0.660917320	0.603129450	0.837196310	0.884794280	0.776586970	0.901999340	0.518444570	4.714354620	1.693228260	0.890486290	1.208657270	1.609512500	4.009359560	1.700036460	1.134041560	1.672412590
14.79166670	0.953464080	0.956773760	0.571262580	0.698202390	0.651558510	0.602094920	0.861491200	0.886225400	0.772464960	0.877417240	0.517747810	4.705289080	1.730815500	0.886791330	1.261240480	1.671812130	4.066041020	1.633977400	1.123961190	1.683634140
14.89166670	0.945533980	0.962300610	0.569710770	0.692856040	0.640730140	0.606879610	0.825467750	0.916636850	0.778235780	0.958374300	0.511593130	4.723694870	1.721061130	0.907066260	1.250080740	1.634179360	4.050675560	1.768282900	1.083639720	1.593460930
14.99166670	0.963483550	0.972725230	0.575021250	0.697582520	0.651094440	0.613345400	0.866517730	0.919856890	0.814509480	0.897082920	0.498238640	4.716772100	1.739854750	0.934636380	1.257173800	1.671021530	4.051358470	1.686912140	1.092712050	1.631934830
15.09166670	0.939455810	0.958840710	0.588394930	0.694638150	0.623172710	0.601706970	0.822116730	0.907334530	0.748557300	0.912815470	0.506831970	4.676499130	1.754071540	0.911329680	1.267482370	1.667542870	3.984091920	1.644476850	1.025173570	1.563403190
15.19166670	0.947148490	1.000000000	0.591132040	0.699364640	0.614045940	0.642570800	0.878804800	0.931663690	0.753503710	0.925925930	0.538302120	4.664246920	1.755101330	0.930751930	1.290653030	1.653786350	4.033602840	1.723660230	1.118921010	1.597869400
15.29166670	0.956265730	0.984228260	0.595600330	0.702463970	0.622863330	0.635717060	0.814297680	1.000000000	0.826875520	0.963618490	0.530870050	4.676499130	1.788168950	0.900813240	1.276466920	1.610144990	3.975214100	1.668538100	1.140089790	1.627927130
15.39166670	0.969894110	0.971512020	0.604568100	0.709902370	0.628664240	0.647872750	0.906171460	0.910912340	0.682605110	0.939036380	0.521870290	4.641830310	1.813742010	0.937194430	1.318836120	1.652047020	4.139453750	1.623915420	1.158234450	1.663595650
15.49166670	0.970606390	0.963379020	0.618167920	0.696730200	0.632067450	0.685374370	0.880480310	0.859391770	0.795548230	0.964274010	0.526689520	4.572492680	1.794376280	0.939184020	1.280060730	1.674974550	4.053748660	1.658476120	1.025173570	1.596266320
15.59166670	0.982620260	0.943158840	0.619516990	0.724856660	0.616366310	0.673735940	0.905892210	0.894096600	0.779884580	0.978367750	0.538127930	4.605183560	1.803015060	0.922698800	1.290653030	1.687782340	4.040090470	1.652351440	1.167306780	1.598670940
15.69166670	0.948668030	0.966434510	0.624008670	0.710212300	0.619846860	0.659381870	0.966769060	0.869409660	0.814509480	0.964274010	0.542308460	4.640401810	1.826986220	0.924877880	1.316282620	1.747393920	4.096430480	1.763908130	1.080615610	1.605884790
15.79166670	0.970321480	0.964682090	0.622971530	0.737408960	0.606775470	0.658347340	0.886065340	0.899463330	0.862324810	0.947885940	0.540450450	4.586393170	1.821751470	0.940699910	1.323375680	1.716402220	3.967360650	1.716660590	1.127993340	1.643156390
15.89166670	0.955316020	0.951651310	0.631510410	0.729273210	0.618686670	0.673089360	0.949734710	0.928443650	0.787304200	0.997705670	0.532553880	4.565185310	1.824097100	0.954816560	1.293963130	1.702171340	3.990238110	1.682099890	1.087671860	1.538154690
15.99166670	0.959447270	0.971242420	0.645671690	0.731597710	0.603836340	0.684727790	0.886903100	0.896243290	0.835119540	0.905276960	0.554095250	4.598260790	1.872439900	0.944205380	1.319119840	1.738697270	3.890191920	1.698286550	1.187467520	1.583842450
16.09166670	0.978821410	0.963783420	0.639448830	0.733069890	0.609250520	0.700375020	0.912315000	0.957066190	0.834295140	0.939036380	0.542656840	4.580514310	1.856049120	0.956237700	1.338129240	1.760676070	3.877899550	1.646664240	1.073559350	1.625522520
16.19166670	0.950994820	0.955201080	0.653290390	0.753370530	0.611648230	0.702444070	0.913990510	0.914847940	0.873866450	0.950835790	0.536037660	4.568152210	1.854733280	0.992429400	1.330752460	1.760834190	3.993994110	1.678600070	1.141097820	1.644759470
16.29166670	0.972125930	0.951246910	0.663997130	0.778010230	0.601438630	0.677486100	0.961184030	0.906976740	0.769167350	0.975090130	0.540160130	4.536779960	1.872897590	0.948658290	1.317512080	1.799257570	3.976238470	1.730222380	1.136057640	1.541761620
16.39166670	0.972220900	0.952190520	0.656448610	0.736169220	0.615051430	0.718608560	0.965652050	0.905187840	0.809563070	0.976728940	0.565069160	4.533098800	1.866890490	0.983713080	1.342006780	1.746919550	3.893606460	1.589792200	1.235853300	1.653175640
16.49166670	0.978489010	0.954616940	0.665010880	0.764373160	0.610023980	0.707875340	0.917062270	0.927370300	0.821104700	0.934447720	0.568204560	4.489144670	1.882194280	0.953111190	1.311648490	1.761466680	3.887460280	1.674225300	1.109848680	1.591056310
16.59166670	0.983664940	0.957133230	0.679117570	0.783046640	0.578467010	0.709815080	0.908405470	0.891949910	0.798845840	0.953130120	0.550437280	4.520681760	1.884196640	0.969880650	1.305595750	1.807954220	3.939702830	1.639227120	1.169322860	1.600674780
16.69166670	0.966095260	0.946843410	0.678267580	0.744769870	0.598267460	0.678391310	0.910639490	0.909481220	0.821104700	0.949524750	0.541437520	4.497441010	1.897784120	0.974238810	1.372932520	1.777911250	3.888143190	1.702223840	1.122953160	1.614300960
16.79166670	0.980673350	0.953268930	0.676700170	0.752673180	0.582024910	0.729729730	0.915107510	0.935241500	0.857378400	0.963290720	0.551714670	4.485023970	1.906537310	0.993661050	1.369338700	1.767317150	3.784341000	1.666788190	1.228797040	1.686840300
16.89166670	0.970606390	0.955290950	0.686471140	0.757632110	0.579085780	0.761412130	0.969003070	0.920214670	0.839241550	0.964929530	0.559495110	4.451508950	1.912859070	0.976607380	1.372932520	1.774432590	3.804828270	1.544732050	1.072551310	1.599472480
16.99166670	0.987748710	0.937811730	0.691976570	0.774291030	0.597803390	0.751584120	0.928232340	0.934883720	0.836768340	0.960668630	0.552353360	4.479474770	1.902389560	0.990629290	1.352504510	1.836574100	3.817462090	1.584104990	1.159242490	1.636744070
17.09166670	0.995583840	0.939069870	0.700702610	0.777855260	0.581715520	0.749644380	0.895001400	0.878711990	0.835943940	0.951163550	0.573488300	4.434806390	1.930365460	0.978407490	1.356571200	1.779808700	3.755658820	1.580605180	1.099768310	1.560597800
17.19166670	0.965525430	0.949764100	0.704718610	0.782194330	0.593549390	0.708909870	0.917900030	0.844722720	0.737015660	0.989183870	0.564314340	4.401346310	1.944753880	0.972533440	1.368771260	1.807796100	3.765219540	1.567480860	1.193515740	1.558593950
17.29166670	0.964670690	0.939654010	0.714380410	0.798155900	0.579008430	0.758696500	0.925998320	0.952057250	0.883759270	0.980006560	0.561759570	4.402609990	1.935800450	0.970638590	1.351558770	1.833886040	3.793218820	1.660663510	1.218716670	1.558193180
17.39166670	0.968611990	0.939339470	0.712259330	0.808228730	0.566555800	0.733997160	0.907009220	0.912701250	0.788953010	0.980989840	0.565882040	4.376677060	1.950331890	0.985039470	1.366217760	1.834518520	3.677124260	1.572730590	1.234845260	1.624720980
17.49166670	0.981290660	0.940328020	0.718996860	0.790330080	0.545827210	0.756886070	0.938006140	0.926296960	0.887056880	0.963618490	0.575056000	4.361897480	1.936486970	0.959837920	1.354017700	1.834044160	3.740634810	1.724097700	1.201580040	1.519318500
17.59166670	0.982477800	0.941316560	0.722412410	0.783201610	0.560445510	0.756886070	0.918737780	0.869767440	0.840065950	0.946574890	0.559669300	4.359040460	1.949216290	0.986365870	1.340966470	1.830881740	3.625564620	1.603791470	1.261054220	1.534146990
17.69166670	0.969181820	0.927476970	0.721788560	0.770261890	0.574909120	0.767619290	0.948896960	0.948837210	0.860676010	0.946902650	0.548230890	4.385028340	1.968667830	0.985039470	1.346073470	1.848275040	3.622150080	1.671162960	1.228797040	1.550177780
17.79166670	0.971793530	0.901864750	0.733704000	0.825352550	0.565627660	0.747704640	0.980731640	0.900178890	0.815333880	0.959685350	0.577901090	4.385303050	1.967123150	1.010335760	1.363002240	1.813014080	3.733464270	1.538169890	1.187467520	1.540158540
17.89166670	0.977871690	0.916198610	0.733009970	0.801100260	0.571428570	0.770334930	0.922088800	0.903756710	0.896949710	0.968862670	0.572965730	4.306899880	1.959256720	1.016778260	1.351747920	1.845586990	3.601321350	1.572730590	1.207628260	1.621514820
17.99166670	0.982572770	0.886722080	0.735193430	0.808926080	0.577229480	0.780033620	0.924881320	0.923792490	0.884583680	0.929859060	0.585855720	4.323987050	1.971986040	0.988450210	1.370379020	1.850014370	3.640930080	1.557856360	1.156218380	1.561399340
18.09166670	1.000000000	0.933543020	0.747381800	0.828761820	0.567329260	0.758696500	0.943870430	0.894454380	0.840890350	0.955424450	0.565649790	4.301350670	1.972786980	1.036200510	1.346357190	1.883852240	3.569224620	1.652351440	1.244925630	1.523326200
18.19166670	0.991547560	0.924241740	0.746804740	0.794359210	0.552943000	0.775119620	0.960346270	0.919856890	0.841714760	0.950180270	0.585449280	4.311295290	1.989807080	1.007682970	1.385416300	1.872151300	3.617369710	1.504921620	1.123961190	1.516513120
18.29166670	0.981813000	0.931925410	0.756435350	0.795986360	0.541805240	0.789861630	1.000000000	0.887656530	0.923330590	0.922976070	0.600545660	4.344700430	1.975704710	1.023126020	1.373878260	1.900613060	3.572639170	1.601166610	1.217708630	1.500883090
18.39166670	0.957690300	0.921995060	0.753729420	0.815279710	0.547219430	0.797103320	0.989667690	0.938461540	0.897774110	0.989183870	0.588991120	4.309866790	2.009802130	1.025115620	1.379079840	1.910100310	3.643661720	1.564418520	1.230813110	1.598270170
18.49166670	0.985184480	0.912693780	0.758805960	0.799318150	0.558279840	0.795810160	0.931304100	0.856887300	0.952184670	0.979678790	0.603042370	4.277340730	2.003194320	1.018009920	1.393171380	1.891125800	3.461324980	1.564418520	1.223756850	1.565006270
18.59166670	0.985042020	0.901055940	0.763383420	0.822485670	0.542656040	0.801888010	0.952527230	0.867262970	0.954657870	0.903965910	0.607629340	4.196190430	2.013406380	1.035916280	1.329995870	1.858552900	3.418643150	1.472548300	1.182427340	1.550578550
18.69166670	0.971556100	0.896562570	0.766416870	0.805129400	0.564235440	0.809000390	0.945825190	0.955277280	0.877164060	0.930514590	0.599094080	4.220639910	2.006455320	1.011472680	1.387875230	1.802419990	3.387570790	1.594604450	1.191499670	1.496875390
18.79166670	0.974880100	0.904605710	0.773388340	0.817449250	0.559207980	0.789732320	0.928790840	0.918425760	0.887056880	0.912815470	0.602519800	4.234650290	2.007256260	1.035347830	1.352693660	1.826138120	3.483860980	1.517170980	1.348753430	1.530540060
18.89166670	0.962201430	0.900786340	0.778846980	0.829691620	0.567174570	0.803310490	0.943591180	0.899463330	0.909315750	0.945591610	0.603216560	4.232452580	2.010116780	1.013841240	1.387118640	1.856655450	3.399863150	1.574917970	1.324560550	1.504890790
18.99166670	0.983854880	0.905729050	0.776367200	0.809933360	0.547142080	0.792835900	0.922368050	0.903756710	0.914262160	0.943952800	0.592997470	4.198058480	2.027794800	1.040937640	1.399413270	1.860450350	3.349327880	1.583667520	1.223756850	1.495673080
19.09166670	0.972553300	0.916468210	0.785116620	0.814117460	0.539175500	0.823483770	0.919854790	0.864042930	0.847485570	0.932153390	0.611519570	4.208167930	2.014378960	1.051264590	1.399129550	1.883377880	3.352400970	1.556981410	1.147146040	1.482447680
19.19166670	0.993114580	0.897730850	0.785849640	0.828296920	0.557351690	0.787792580	0.913152750	0.869051880	0.840890350	0.956735500	0.589397560	4.155862520	2.021330030	1.049180260	1.374067410	1.838313430	3.324743150	1.541669700	1.150170160	1.538956230
19.29166670	0.992924640	0.906942260	0.792415610	0.852084300	0.542501350	0.809000390	0.987154430	0.915921290	0.863149220	1.000000000	0.585275090	4.175257280	2.031627900	1.053064700	1.366974350	1.826928720	3.447325340	1.514983590	1.203596110	1.443573000
19.39166670	0.977349350	0.892967870	0.794084390	0.828994270	0.529971380	0.819087030	0.967327560	0.896601070	0.979389940	0.954441170	0.582255810	4.168169670	2.037263130	1.056001730	1.377850370	1.861873440	3.363327510	1.580167700	1.170330890	1.587850150
19.49166670	0.982715230	0.889687710	0.793702290	0.817526730	0.528579160	0.835898100	0.942194920	0.867978530	0.894476500	0.998033430	0.602461740	4.171191520	2.060519170	1.048517060	1.403952830	1.876578680	3.340108600	1.480860370	1.408227610	1.502886940
19.59166670	0.978726440	0.880341500	0.800728340	0.815202230	0.535385570	0.812362600	0.938843900	0.845080500	0.918384170	0.974762370	0.588352430	4.106524010	2.048047290	1.025684080	1.386267470	1.827086840	3.351376600	1.516733500	1.298351590	1.440366840
19.69166670	0.976257180	0.877825210	0.804167280	0.830543930	0.534302730	0.821544030	0.913990510	0.946690520	0.934872220	0.974434610	0.581094550	4.128336250	2.054883940	1.054106870	1.390712450	1.835467250	3.362644610	1.530732770	1.301375700	1.478840750
19.79166670	0.986656540	0.877780270	0.811013980	0.823415470	0.518446900	0.855683430	0.947221450	0.854740610	0.909315750	0.933464440	0.610938940	4.157565740	2.054397650	1.066139190	1.396481480	1.834518520	3.351376600	1.476485600	1.279198880	1.471226120
19.89166670	0.997293320	0.866187370	0.807333300	0.844878350	0.532678470	0.837837840	0.948617700	0.900894450	0.911788950	0.924614880	0.602461740	4.120204740	2.080027920	1.055812240	1.361299900	1.844480140	3.340450060	1.457236600	1.329600730	1.488459230
19.99166670	0.995583840	0.871759160	0.810460320	0.822563150	0.553716450	0.845855420	0.936051380	0.932379250	0.824402310	0.934119960	0.606061640	4.094326740	2.074106640	1.030326470	1.360259590	1.818073950	3.275573690	1.457674080	1.313472140	1.494470770
20.09166670	0.989268250	0.870905410	0.819326720	0.842088950	0.533916000	0.830725460	0.969282320	0.864400720	0.897774110	0.974762370	0.584346080	4.112567710	2.065639500	1.051169850	1.375391450	1.902510510	3.253037690	1.448049580	1.263070290	1.468821500
20.19166670	0.984804600	0.848887890	0.822352360	0.859367740	0.525794730	0.861761280	0.932141860	0.839713770	0.959604290	0.907571290	0.612216320	4.082074530	2.067927920	1.074476550	1.400264440	1.874523110	3.319279870	1.484797670	1.256014030	1.491264620
20.29166670	0.972268390	0.850505500	0.825128470	0.799860530	0.520071160	0.817405920	0.947500700	0.893023260	0.882934870	0.902327110	0.596713500	4.101908830	2.080971890	1.071823750	1.399034980	1.870570090	3.263964230	1.549981770	1.343713250	1.413916030
20.39166670	0.976304670	0.858548640	0.827405510	0.827677050	0.522468870	0.819733610	0.912873500	0.913059030	0.871393240	0.952802360	0.619996760	4.081140510	2.125796260	1.086319380	1.401872200	1.838787790	3.207965690	1.457236600	1.282222990	1.456397640
20.49166670	0.979248780	0.846326670	0.836232910	0.830311480	0.520303190	0.860338810	0.939960900	0.860465120	0.885408080	0.954113410	0.619125820	4.100864920	2.072047070	1.041127130	1.386929490	1.841001480	3.318596970	1.512796210	1.301375700	1.454794560
20.59166670	0.994064300	0.866097510	0.837714540	0.813187660	0.523397010	0.841717320	0.926556830	0.850447230	0.882110470	0.943297280	0.619183880	4.071690370	2.076509480	1.090867030	1.382579080	1.797043870	3.257818050	1.493547210	1.283231030	1.508497720
20.69166670	0.991832470	0.847719610	0.832053150	0.820703550	0.525253310	0.844045000	0.910360230	0.917710200	0.882934870	0.951163550	0.608384160	4.066690590	2.067813490	1.069265700	1.401210180	1.857446050	3.220258050	1.483922710	1.351777540	1.535349300
20.79166670	0.970748850	0.852033250	0.832287090	0.839377030	0.530822180	0.847407220	0.945266690	0.910554560	0.930750210	0.909865620	0.622841850	4.082019590	2.085634540	1.067560330	1.418990120	1.845270750	3.233574780	1.529420340	1.334640920	1.490863850
20.89166670	0.983617460	0.840530220	0.834049460	0.836820080	0.524402510	0.858011120	0.935213630	0.902325580	0.830997530	0.955752210	0.627370770	4.039878570	2.112208780	1.091530230	1.376810060	1.838313430	3.135235860	1.396864750	1.308431960	1.493268460
20.99166670	0.970938790	0.849427100	0.842151640	0.839764450	0.512723340	0.846243370	0.911197990	0.911270130	0.830997530	0.943297280	0.610532490	4.062240230	2.116528170	1.087172060	1.410478450	1.839104030	3.226745690	1.451111920	1.282222990	1.452389940
21.09166670	0.980625860	0.854549540	0.842767690	0.857740590	0.519220360	0.876632610	0.893325890	0.860822900	0.834295140	0.901999340	0.619300010	4.026197850	2.107117050	1.084992980	1.411045890	1.794355820	3.189185680	1.498359460	1.240893480	1.398286010
21.19166670	0.988935850	0.849472030	0.844537850	0.849837280	0.502745770	0.865770080	0.888299360	0.844722720	0.953833470	0.974434610	0.623828920	4.027791190	2.114783250	1.112942070	1.409248980	1.820920130	3.126016590	1.409551590	1.330608770	1.429145290
21.29166670	0.977396840	0.820894180	0.849357050	0.846428020	0.504911440	0.881675930	0.910080980	0.856887300	0.873042040	0.936086530	0.613319520	4.048229860	2.123822500	1.104131000	1.443390240	1.833095440	3.160844950	1.361866570	1.264078330	1.450386090
21.39166670	0.965050570	0.826465960	0.853404240	0.846815430	0.498027690	0.867063240	0.933538120	0.813953490	0.914262160	0.918715180	0.615525910	4.023176000	2.127855830	1.076655630	1.396859770	1.825031270	3.224696960	1.423550860	1.263070290	1.421530660
21.49166670	0.971271190	0.833655360	0.864461890	0.862079650	0.511408460	0.850122850	0.897514660	0.832200360	0.837592750	0.955096690	0.613958210	4.059328270	2.108318470	1.070876330	1.401115610	1.807796100	3.109626770	1.418738610	1.302383730	1.384659830
21.59166670	0.959257320	0.839406870	0.859829850	0.853788940	0.489983760	0.875986030	0.877408550	0.846511630	0.807914260	0.942641760	0.627719140	4.024055090	2.127970250	1.095509420	1.389861290	1.853967390	3.152991500	1.447612100	1.273150660	1.458000720
21.69166670	0.971271190	0.836486180	0.855993200	0.847977680	0.472813060	0.878701670	0.930466350	0.802862250	0.889530090	0.905276960	0.627719140	4.036582010	2.121333840	1.132743280	1.431757620	1.803526830	3.165625320	1.369303680	1.258030110	1.438362990
21.79166670	0.979248780	0.841653560	0.859861040	0.868355800	0.478459280	0.882451830	0.945545940	0.825044720	0.921681780	0.906260240	0.627196580	4.013341270	2.115469780	1.082340190	1.413599390	1.876104320	3.185429680	1.434925260	1.307423920	1.407503720
21.89166670	0.955363500	0.851494050	0.874186080	0.867271040	0.496558130	0.862666490	0.926556830	0.878354200	0.910140150	0.931825630	0.622203160	3.977134060	2.122706890	1.115973830	1.418328100	1.846693830	3.081968950	1.367116300	1.353793620	1.421931430
21.99166670	0.959067380	0.837115250	0.867487540	0.865876340	0.478923350	0.874175610	0.919296290	0.857960640	0.929925800	0.915109800	0.632248060	3.967738860	2.122020370	1.137954130	1.444146830	1.845745110	3.200453680	1.418738610	1.364882020	1.438763760
22.09166670	0.954128880	0.803729500	0.872111790	0.858592900	0.500966820	0.861631970	0.889137110	0.844007160	0.903544930	0.897410690	0.620635460	3.976859350	2.134148980	1.139375270	1.415680020	1.873574380	3.155040230	1.377178270	1.333632880	1.391873690
22.19166670	0.964670690	0.833295890	0.874279650	0.874554470	0.493232270	0.871847920	0.911756490	0.818246870	0.896125310	0.877745000	0.615351720	3.965211500	2.144704300	1.125732330	1.426461470	1.877843650	3.127382410	1.451111920	1.238877410	1.415118340
22.29166670	0.983095110	0.834509100	0.877289710	0.872384940	0.489442340	0.888917630	0.872661270	0.810017890	0.844187960	0.828580790	0.621738650	3.987408340	2.140957020	1.113415780	1.431001030	1.816176500	3.077871490	1.396864750	1.480806270	1.381052910
22.39166670	0.979106320	0.823949670	0.886826730	0.865721370	0.468791090	0.872494500	0.901703430	0.811806800	0.892827700	0.905604720	0.636893100	3.997078240	2.159922270	1.133501230	1.474221400	1.835941610	3.041677310	1.388552680	1.445524980	1.407904490
22.49166670	0.975734840	0.833206020	0.881750200	0.863164420	0.477995200	0.863313070	0.922368050	0.825402500	0.904369330	0.866928880	0.614422720	4.003561480	2.160809040	1.095130450	1.433365380	1.805740520	3.111334040	1.357929270	1.395123130	1.409908340
22.59166670	0.967757250	0.820354980	0.877164940	0.852936620	0.462758140	0.876373980	0.879921810	0.842218250	0.920857380	0.922976070	0.622783790	3.996583760	2.137581600	1.126774500	1.479422980	1.874839350	3.112016950	1.362304050	1.366898100	1.349792860
22.69166670	0.973408040	0.826465960	0.882381840	0.867426000	0.457111920	0.872235870	0.884110580	0.914847940	0.873042040	0.883644710	0.619183880	3.970925540	2.165471680	1.115879090	1.432987090	1.785501050	3.015726760	1.411301490	1.502983090	1.429145290
22.79166670	0.972553300	0.825252750	0.887318010	0.878506120	0.479619460	0.871072030	0.881038820	0.831484790	0.911788950	0.883644710	0.638634990	3.997902380	2.181233160	1.103467800	1.420219580	1.814120930	2.997629670	1.433612830	1.370930250	1.392274460
22.89166670	0.949712710	0.830060660	0.886639580	0.872384940	0.471884910	0.855295490	0.886344600	0.838282650	0.892827700	0.882661420	0.643628410	3.991089490	2.143245440	1.151407590	1.437715790	1.795304550	3.055335490	1.287495440	1.313472140	1.348189780
22.99166670	0.973692960	0.838058860	0.887372600	0.869905470	0.465233200	0.858399070	0.901144930	0.811449020	0.922506180	0.929859060	0.638228550	3.996803530	2.170363180	1.143543950	1.441309610	1.871202570	3.053969670	1.394239880	1.361857910	1.357407490
23.09166670	0.949285340	0.825477420	0.906228310	0.882225320	0.456106430	0.858399070	0.894722140	0.802862250	0.874690850	0.912487710	0.641944580	4.002187910	2.151426530	1.156713180	1.444998000	1.837364700	3.003775850	1.333430550	1.429396390	1.374239820
23.19166670	0.976779520	0.816670410	0.897549070	0.875716720	0.460128390	0.844950210	0.864283720	0.821466910	0.924979390	0.891510980	0.606351960	3.986639140	2.154229840	1.166850640	1.461264750	1.847800680	3.060457310	1.349179730	1.382018650	1.445176080
23.29166670	0.952039510	0.837070320	0.890866130	0.880753140	0.463531600	0.884003620	0.945545940	0.833989270	0.877164060	0.932808920	0.631841620	3.941531220	2.170305970	1.156523690	1.468168660	1.853651150	2.992849310	1.413926360	1.388066870	1.388667530
23.39166670	0.958355100	0.819905640	0.896628900	0.889973660	0.465310540	0.851674640	0.917062270	0.803220040	0.854905190	0.882661420	0.620287080	3.909664480	2.172394150	1.140985900	1.470533010	1.848591280	3.093236950	1.363179000	1.371938280	1.399087550
23.49166670	0.955600930	0.814648390	0.900457750	0.901208740	0.451388350	0.900944010	0.871265010	0.805366730	0.941467440	0.871845300	0.640086560	3.964442310	2.178515660	1.140038470	1.443390240	1.837997180	3.099383130	1.262996720	1.403187430	1.361014410
23.59166670	0.960824350	0.809481020	0.900262790	0.881063070	0.450846930	0.882710460	0.906729960	0.822898030	0.867271230	0.921337270	0.664414960	3.967134500	2.188556090	1.193568070	1.465898880	1.832621070	3.073432580	1.319431280	1.301375700	1.355804410
23.69166670	0.948098200	0.821972590	0.907577380	0.872307450	0.471575530	0.894478210	0.908405470	0.816815740	0.896125310	0.831858410	0.635615710	3.953838370	2.186096040	1.136343510	1.487745500	1.883061640	3.098017310	1.360554140	1.359841840	1.307712020
23.79166670	0.951422190	0.829791060	0.897229350	0.869673020	0.444195220	0.860726760	0.890254120	0.828980320	0.976916740	0.921665030	0.615061410	3.939937880	2.183206920	1.159365970	1.471573330	1.884959090	2.886315480	1.396864750	1.393107060	1.427542210
23.89166670	0.952086990	0.814468660	0.909012220	0.886331940	0.451233660	0.844303630	0.886623850	0.786762080	0.859851610	0.934119960	0.605364890	3.930542690	2.208122050	1.172535200	1.512902220	1.941724490	3.077871490	1.334305500	1.467701790	1.405099100
23.99166670	0.952751790	0.820804310	0.912685110	0.906710060	0.448603910	0.868873660	0.901703430	0.886583180	0.861500410	0.919042940	0.650189530	3.948399050	2.181805260	1.169977150	1.471289610	1.801313140	3.028019130	1.349179730	1.383026690	1.418725270
24.09166670	0.955933330	0.820804310	0.906992520	0.882070350	0.429267540	0.840036210	0.882435070	0.798926650	0.920032980	0.827597510	0.635151210	3.929388890	2.193047110	1.143638690	1.468263230	1.880847940	2.951533300	1.284870580	1.339681100	1.309315100
24.19166670	0.940975350	0.817793750	0.910197520	0.901983570	0.432438700	0.877796460	0.863725220	0.816815740	0.881286070	0.920681740	0.630738420	3.976419800	2.209523710	1.195178700	1.497013770	1.811432880	2.937192210	1.296682460	1.322544470	1.387865990
24.29166670	0.958260130	0.825297690	0.919422630	0.898109410	0.435300490	0.870166820	0.891929630	0.789266550	0.866446830	0.918059650	0.626906260	4.001253890	2.195993440	1.200484290	1.496162600	1.863296530	3.070700950	1.308931830	1.369922210	1.372235970
24.39166670	0.944964150	0.803280160	0.913394730	0.902216020	0.427024520	0.863313070	0.876850040	0.778533090	0.929925800	0.919698460	0.646473490	3.926971410	2.200884940	1.134827620	1.486799760	1.832779200	2.933094760	1.303682100	1.377986500	1.363419030
24.49166670	0.955458470	0.814288920	0.916716700	0.891368360	0.435300490	0.912841070	0.924602070	0.789266550	0.978565540	0.877745000	0.637183410	3.895763990	2.202629850	1.182483180	1.492285060	1.873258140	2.928997300	1.304119580	1.363873990	1.364220570
24.59166670	0.935656960	0.817389350	0.924896870	0.889973660	0.425864340	0.914004910	0.894163640	0.837924870	0.874690850	0.882005900	0.637241480	3.951970320	2.206319930	1.180777820	1.511389030	1.935715890	3.005483130	1.339992710	1.373954360	1.320135890
24.69166670	0.939645760	0.789665240	0.919828130	0.915233220	0.437466160	0.906892540	0.849762640	0.854025040	0.921681780	0.892166500	0.617732310	3.972903470	2.181948290	1.191862710	1.506092880	1.939194550	2.984995850	1.377178270	1.293311400	1.316128190
24.79166670	0.939265870	0.820354980	0.923095520	0.924841160	0.422461130	0.900168110	0.881038820	0.801788910	0.929925800	0.847590950	0.621274150	3.939773050	2.201628670	1.187315060	1.549880700	1.912314000	2.948801670	1.315931460	1.473750010	1.294486620
24.89166670	0.937651360	0.792675800	0.928444990	0.909731910	0.403356790	0.890340100	0.913152750	0.818604650	0.941467440	0.924614880	0.641538140	3.936421550	2.223340030	1.180872560	1.510537870	1.919271320	2.972362030	1.353117030	1.354801660	1.346185930
24.99166670	0.924782750	0.789260840	0.927735360	0.889586240	0.393765950	0.897840420	0.873219770	0.768872990	0.989282770	0.916093080	0.633293190	3.958563440	2.195564370	1.202379140	1.503633960	1.862505920	2.960411120	1.298869850	1.348753430	1.346185930
25.09166670	0.943159690	0.811817570	0.932733920	0.919959710	0.395390210	0.891891890	0.856464670	0.793917710	0.929101400	0.895444120	0.631319050	3.919499210	2.198596520	1.140133210	1.491244750	1.932553470	2.900998030	1.324681010	1.313472140	1.370232120
25.19166670	0.941070330	0.807998200	0.942192970	0.925925930	0.399566870	0.899650850	0.870148000	0.807155640	0.890354490	0.899049490	0.635093140	3.897632040	2.230062250	1.186651860	1.514037110	1.886224050	2.991824940	1.245935110	1.451573200	1.359812100
25.29166670	0.944774210	0.786609750	0.931057340	0.890593520	0.392296390	0.887495150	0.907009220	0.759570660	0.931574610	0.845624390	0.642467150	3.931586600	2.201800300	1.194041790	1.518482090	1.941408240	2.930363120	1.227123590	1.450565160	1.356205180
25.39166670	0.917944820	0.800494270	0.932445390	0.918642490	0.385025910	0.915686020	0.841664340	0.821824690	0.915086560	0.873484100	0.643628410	3.916587250	2.206319930	1.165524250	1.542503920	1.868988880	2.933777670	1.298432370	1.410243690	1.301700480
25.49166670	0.902939360	0.788496970	0.940071900	0.895320010	0.396705080	0.910384070	0.845573860	0.790697670	0.898598520	0.876106190	0.633409320	3.923455080	2.217104090	1.161166080	1.544111680	1.921010650	2.910217300	1.300182280	1.415283870	1.321738970
25.59166670	0.929958690	0.800269600	0.945093850	0.939950410	0.397865260	0.908444330	0.889137110	0.760644010	0.844187960	0.871845300	0.645196110	3.923015540	2.242305280	1.205221420	1.572200190	1.933502200	2.897924940	1.247247540	1.326576620	1.302902790
25.69166670	0.949047910	0.796809710	0.942520490	0.925693480	0.379534380	0.904435540	0.879921810	0.767799640	0.991755980	0.820714520	0.629809410	3.904664700	2.245280220	1.193757560	1.538248080	1.985049610	2.977483850	1.290120310	1.523143820	1.354201330
25.79166670	0.930670970	0.813749720	0.946060810	0.949170930	0.389202570	0.920341390	0.858698690	0.752772810	0.897774110	0.830219600	0.637125350	3.890324660	2.216331750	1.174335310	1.533424800	1.953109190	2.922851120	1.231060880	1.453589280	1.343380540
25.89166670	0.928914000	0.808492470	0.940469600	0.937548430	0.367468480	0.884908830	0.889695620	0.790697670	0.902720530	0.878728290	0.626151440	3.948838590	2.226686840	1.230044000	1.564917990	1.952002340	2.940606760	1.248122490	1.424356200	1.320937430
25.99166670	0.927726860	0.801482810	0.942567280	0.929335190	0.376208520	0.923315660	0.863166710	0.727728090	0.976916740	0.875450670	0.644034850	3.947025480	2.221938370	1.183620100	1.531533320	1.930656020	2.933777670	1.239372950	1.462661610	1.363819800
26.09166670	0.907023130	0.795371830	0.938434310	0.916860380	0.355944000	0.883874300	0.860653450	0.805724510	0.955482280	0.847590950	0.618951630	3.908126080	2.223368630	1.188830940	1.553190800	1.922908100	2.995239490	1.253372220	1.544312600	1.272845050
26.19166670	0.916757680	0.791192990	0.940898490	0.927243140	0.361280840	0.928617610	0.869589500	0.781395350	0.868920030	0.832186170	0.636312470	3.922356230	2.233895350	1.213274550	1.525575150	1.910258430	2.989776210	1.227561060	1.513063460	1.268035810
26.29166670	0.920983900	0.799910130	0.952860720	0.922516660	0.361512880	0.895900690	0.892767380	0.808586760	0.988458370	0.854801700	0.642641340	3.854776760	2.237985890	1.203326570	1.539193830	1.910574670	2.836804570	1.290995260	1.409235650	1.304505860
26.39166670	0.928391660	0.804583240	0.942372330	0.944366960	0.366153610	0.918143020	0.888020110	0.742754920	0.941467440	0.846279910	0.646473490	3.895763990	2.235697480	1.210148040	1.544489980	1.969395640	2.883242390	1.224061250	1.444516940	1.320135890
26.49166670	0.909587350	0.798696920	0.956018930	0.935068960	0.364219970	0.908573650	0.850600390	0.810375670	0.897774110	0.878728290	0.650479840	3.888951100	2.219449720	1.182956900	1.606530600	1.945045020	2.988068940	1.275246080	1.401171350	1.250401930
26.59166670	0.920604020	0.785845880	0.955629030	0.934913990	0.352463450	0.910642700	0.853392910	0.783542040	0.880461670	0.872500820	0.628532030	3.886149020	2.234066980	1.192620650	1.535032560	1.901561780	2.897583480	1.249434930	1.483830380	1.380251370
26.69166670	0.913576140	0.812985850	0.957601940	0.933054390	0.353391600	0.903013060	0.870985760	0.801073350	0.887881290	0.819731240	0.624583740	3.887632470	2.244279040	1.214600950	1.574186250	1.933185960	2.749733650	1.289682830	1.348753430	1.317731270
26.79166670	0.914145970	0.805751520	0.956861120	0.966139780	0.331734860	0.923315660	0.834962300	0.780679790	0.943940640	0.907899050	0.640609130	3.912246780	2.239873840	1.245676540	1.548840390	1.921326890	2.737099830	1.238935470	1.483830380	1.357407490
26.89166670	0.915428080	0.805526850	0.953796490	0.940415310	0.358341710	0.908315010	0.872102760	0.850805010	0.929101400	0.873156340	0.615119470	3.856809640	2.232465090	1.215074660	1.625161700	1.952951070	2.859682020	1.243310240	1.495926830	1.322139740
26.99166670	0.909919750	0.787912830	0.956845530	0.933596780	0.371103720	0.904435540	0.836917060	0.746332740	0.920032980	0.827925270	0.633931880	3.880215210	2.253518520	1.215832600	1.563593950	1.954532280	2.808463840	1.112942030	1.277182810	1.221947280
27.09166670	0.918182250	0.798517190	0.952049720	0.954517280	0.351148580	0.952670370	0.891091870	0.781037570	0.926628190	0.809570630	0.642641340	3.893511340	2.238043100	1.198210470	1.613339940	1.943147570	2.762708930	1.302807150	1.438468720	1.348590550
27.19166670	0.908970040	0.783644120	0.962561510	0.942274910	0.352386110	0.957455060	0.856185420	0.746690520	0.886232480	0.835791540	0.634628640	3.921367260	2.249485190	1.223506760	1.554703980	1.981254710	2.856950390	1.179438570	1.382018650	1.274848900
27.29166670	0.921648700	0.789755110	0.960721160	0.970788780	0.349756360	0.909090910	0.861211950	0.757423970	0.926628190	0.845296620	0.646473490	3.885544650	2.238128920	1.236202270	1.553474520	1.966075100	2.807098020	1.205249730	1.416291910	1.235974220
27.39166670	0.920698990	0.783778930	0.960003740	0.952580200	0.332276280	0.940256050	0.895280650	0.757423970	0.985985160	0.813831530	0.651350790	3.837909370	2.231864380	1.193094360	1.553096220	1.923540580	2.846365300	1.178563620	1.466693760	1.291681230
27.49166670	0.896813710	0.803999100	0.962553710	0.949248410	0.337999850	0.940385360	0.861770460	0.780322000	0.878812860	0.799737790	0.653266870	3.868402540	2.248169350	1.251740070	1.571443600	1.938878310	2.866169660	1.186000730	1.409235650	1.230363440
27.59166670	0.897715940	0.767333180	0.973494390	0.946459010	0.331812210	0.932367770	0.870427250	0.807513420	0.856554000	0.841363490	0.645486420	3.874611060	2.233923950	1.212421860	1.601045300	1.929232940	2.693735100	1.148377690	1.395123130	1.261623490
27.69166670	0.888313790	0.783464390	0.962655080	0.947621260	0.330419990	0.948015000	0.853392910	0.735599280	0.887056880	0.824975420	0.632886750	3.899939630	2.258781880	1.236297020	1.575604860	1.957220330	2.807780930	1.180313530	1.497942900	1.235974220
27.79166670	0.902654450	0.788766570	0.970733880	0.944521930	0.322917470	0.915298070	0.839709580	0.745617170	0.906842540	0.822025570	0.638867240	3.874556120	2.262872430	1.199442120	1.576834330	1.994220620	2.827585290	1.253809700	1.456613390	1.269638890
27.89166670	0.916662710	0.781352510	0.967263740	0.949015960	0.329337150	0.952541060	0.863445960	0.754561720	0.896125310	0.827597510	0.645776740	3.879610840	2.231664140	1.198873660	1.603125930	2.010190830	2.689979100	1.198687570	1.316496250	1.264829650
27.99166670	0.907735410	0.782655580	0.967817400	0.957461650	0.334906030	0.952929010	0.826305500	0.716994630	0.817807090	0.830875120	0.635267330	3.878457050	2.257551860	1.240560440	1.630268700	1.987579540	2.787293650	1.219686470	1.413267800	1.258417330
28.09166670	0.921838640	0.789305770	0.973681540	0.957539130	0.326088640	0.965601970	0.869310250	0.769946330	0.894476500	0.809242870	0.635557650	3.842799260	2.250543580	1.239707750	1.621378740	1.981096590	2.887681300	1.166751730	1.515079530	1.278055050
28.19166670	0.887648990	0.796764770	0.968394460	0.930574930	0.339314720	0.954739430	0.900586430	0.734525940	0.905193730	0.874795150	0.631667430	3.836645690	2.264531530	1.195368190	1.635848580	1.936032130	2.792756930	1.166751730	1.428388350	1.266833500
28.29166670	0.894534400	0.792181530	0.975958580	0.951417950	0.328795730	0.956808480	0.815973190	0.772808590	0.957955480	0.811864960	0.610764750	3.825712100	2.267506470	1.245392310	1.627431480	1.952634830	2.715588200	1.223623770	1.375970430	1.296089700
28.39166670	0.899710340	0.772635360	0.981448410	0.943747090	0.331889550	0.951635850	0.860374200	0.760644010	0.900247320	0.776138970	0.628357840	3.843128920	2.254147840	1.232602050	1.603504230	2.027900370	2.726856200	1.247247540	1.536248310	1.338571300
28.49166670	0.879339000	0.784003590	0.979296150	0.967921900	0.324696420	0.929910770	0.822954480	0.710912340	0.955482280	0.815142580	0.634338330	3.816097130	2.246109770	1.232317820	1.660154130	1.982361550	2.862072210	1.193875320	1.449557130	1.216737270
28.59166670	0.905456100	0.794922490	0.982314000	0.947466290	0.328254310	0.945428680	0.822116730	0.718425760	0.901896130	0.813831530	0.638576930	3.840711440	2.258352800	1.235918050	1.612015900	1.951369860	2.660272550	1.153627420	1.394115100	1.220744970
28.69166670	0.889928300	0.780408900	0.980130540	0.992561600	0.325392530	0.961851800	0.865121470	0.752415030	0.898598520	0.808915110	0.647054120	3.819064040	2.274800800	1.224454180	1.587710350	1.982677800	2.809488200	1.084068540	1.352785580	1.266031960
28.79166670	0.887601500	0.797079310	0.974328780	0.937006040	0.324851110	0.948015000	0.846132370	0.725223610	1.000000000	0.755162240	0.647576690	3.816097130	2.268221600	1.216874770	1.576550600	2.027426010	2.635687830	1.164126870	1.428388350	1.259619640
28.89166670	0.906785700	0.770074140	0.986275410	0.956764300	0.327635550	0.967024440	0.902541190	0.745617170	0.858202800	0.814814810	0.638402740	3.868951970	2.275029640	1.236486500	1.626769460	2.028374730	2.654126370	1.210061980	1.302383730	1.248398090
28.99166670	0.894439430	0.795012360	0.989917110	0.963582830	0.316497800	0.971550500	0.884389840	0.789624330	0.931574610	0.789577190	0.636776970	3.829338310	2.262014270	1.248992530	1.663369650	1.992481290	2.731295110	1.165001820	1.421332090	1.256814250
29.09166670	0.877819460	0.788272300	0.983819020	0.970556330	0.326165980	0.937023150	0.828818770	0.668694100	0.830997530	0.818092430	0.624293430	3.838129140	2.256035780	1.244918600	1.675664280	2.036913260	2.692369280	1.173313890	1.509031310	1.251203470
29.19166670	0.890735550	0.794607950	0.986844670	0.955757010	0.318740820	0.966119230	0.777436470	0.768157420	0.926628190	0.842674530	0.639157560	3.840326840	2.265704340	1.206832050	1.624499680	2.042921850	2.656175100	1.151440030	1.498950940	1.267635040
29.29166670	0.871171470	0.779195690	0.983078210	0.983341080	0.314950890	0.970903920	0.824629990	0.738461540	0.913437760	0.810553920	0.625977250	3.824118760	2.266877160	1.230044000	1.667909200	2.021575530	2.685881650	1.143127960	1.408227610	1.205515710
29.39166670	0.886129450	0.804044040	0.977362230	0.970013950	0.312089100	0.970386650	0.869868750	0.702325580	0.906842540	0.860701410	0.629344910	3.804394350	2.265532710	1.262635480	1.646346300	2.045609910	2.671882010	1.169814070	1.380002580	1.273245820
29.49166670	0.892967380	0.788227360	0.980629620	0.969239110	0.314022740	0.953187640	0.805640880	0.743828260	0.908491340	0.835136020	0.613667900	3.846919960	2.265761550	1.238570840	1.617690350	2.024263590	2.766464930	1.113379510	1.430404430	1.188282610
29.59166670	0.870981530	0.784632670	0.982337390	0.954594760	0.322917470	0.996637790	0.837475570	0.738103760	0.890354490	0.762700750	0.633815760	3.789230170	2.280607660	1.274288820	1.654857980	2.044977420	2.727880560	1.159752100	1.429396390	1.197500310
29.69166670	0.856735840	0.787283760	0.993075320	0.970013950	0.325779260	0.985128670	0.825467750	0.778175310	0.920032980	0.817764670	0.637009220	3.880489930	2.255463680	1.221138190	1.631214450	2.022682380	2.681442740	1.133503460	1.546328670	1.172251810
29.79166670	0.874875350	0.795821160	0.993862930	0.938400740	0.307371030	0.972067760	0.822675230	0.798211090	0.895300910	0.792854800	0.625338560	3.837359940	2.269909310	1.264909300	1.653723090	1.941566370	2.637395100	1.156252280	1.364882020	1.225153430
29.89166670	0.861721830	0.790294320	0.992895970	0.983108630	0.314332120	0.951894480	0.803406870	0.725223610	0.902720530	0.802359880	0.633293190	3.826591180	2.269451630	1.261309080	1.657695200	2.020468690	2.671199100	1.135690850	1.498950940	1.207519560
29.99166670	0.866565360	0.771826560	0.982033270	0.975592750	0.311006260	0.972585030	0.819603460	0.739177100	0.918384170	0.803670930	0.637125350	3.806537110	2.254319470	1.239044550	1.680392990	2.003865990	2.630224550	1.136565800	1.419316020	1.326147440
30.09166670	0.875065290	0.764637160	0.989893710	1.000000000	0.306829610	1.000000000	0.874616030	0.703041140	0.858202800	0.852179610	0.619474200	3.785494070	2.249656820	1.272678200	1.661667310	1.980464100	2.590274370	1.186875680	1.452581240	1.230764210
30.19166670	0.852462130	0.783464390	0.987234570	0.957306680	0.318431430	0.985904560	0.810667410	0.735957070	0.900247320	0.826286460	0.637531790	3.801866990	2.276917590	1.253066470	1.668665800	2.032644000	2.674613650	1.100692670	1.490886640	1.242386540
30.29166670	0.849897910	0.784408000	1.000000000	0.974430500	0.325624560	0.976205870	0.842222840	0.796779960	0.889530090	0.790560470	0.643976780	3.806372280	2.237699840	1.231465140	1.665734000	1.979515380	2.701247100	1.146190300	1.461653570	1.256413480
