# Supplementary material for: Transmembrane domain switching controls PINK1 import and fate in mitochondria
Source: EMBO J. 2026 May 26;45(13):4447–68. doi: 10.1038/s44318-026-00789-x (PMC13324151; doi:10.1038/s44318-026-00789-x)
Supplement: Supplementary file 7 — Source data Fig. 8 [file 44318_2026_789_MOESM7_ESM.zip › Fig8/8c_data.txt]

	% change in PINK1 cleavage with PARL KD - WT vs AL construct
repeat	PINK1 GLGLGL	PINK1 ALALAL
n=1	-53.1092	25.32921
n=2	-36.7862	1.317073
n=3	-52.6767	55.245
