# Supplementary material for: Transmembrane domain switching controls PINK1 import and fate in mitochondria
Source: EMBO J. 2026 May 26;45(13):4447–68. doi: 10.1038/s44318-026-00789-x (PMC13324151; doi:10.1038/s44318-026-00789-x)
Supplement: Supplementary file 7 — Source data Fig. 8 [file 44318_2026_789_MOESM7_ESM.zip › Fig8/8a_data2.txt]

	Cleaved PINK1 signal, normalised to actin signal
repeat	untreated	10 uM MG123	10 uM MG132 + 10 uM MB20
n=1	0.06965622	0.1075	0.17290837
n=2	0.04718101	0.14365591	0.1893617
n=3	0.0450535	0.17829457	0.21822034
n=4	0.04883721	0.14039939	0.27058824
n=5	0.01714286	0.08609865	0.14625
n=6	0.04023669	0.1097561	0.1516955
n=7	0.01457002	0.06130653	0.13785714
